# Supplementary material for: Impact of substituents on molecular properties and catalytic activities of trinuclear Ru macrocycles in water oxidation
Source: Chem Sci. 2020 Apr 29;11(29):7654–64. doi: 10.1039/d0sc01097a (PMC8159484; doi:10.1039/d0sc01097a)
Supplement: SC-011-D0SC01097A-s002 [file SC-011-D0SC01097A-s002.cif]

# Electronic Supplementary Material (ESI) for Chemical Science.
# This journal is © The Royal Society of Chemistry 2020

####################################################################### 
# 
# This file contains crystal structure data downloaded from the 
# Cambridge Structural Database (CSD) hosted by the Cambridge 
# Crystallographic Data Centre (CCDC).
# 
# Full information about CCDC data access policies and citation 
# guidelines are available at http://www.ccdc.cam.ac.uk/access/V1 
# 
# Audit and citation data items may have been added by the CCDC. 
# Please retain this information to preserve the provenance of 
# this file and to allow appropriate attribution of the data. 
# 
#######################################################################

data_508_ALM_MC3_mF
_database_code_depnum_ccdc_archive 'CCDC 1985319'
loop_
_audit_author_name
_audit_author_address
'Ana-Maria Krause'
;University Wuerzburg
Germany
;
_audit_update_record             
;
2020-02-20 deposited with the CCDC.	2020-04-20 downloaded from the CCDC.
;

# start Validation Reply Form
_vrf_PLAT420_508_ALM_MC3_mF      
;
PROBLEM: D-H Without Acceptor      >O42    -- >H42A   ...     Please Check 
RESPONSE: After refining the macrocyclic structure as a two-component twin,
we located diffuse electron density inside its macrocyclic cavity originating
from solvent molecules. Water molecules were assigned to the maxima of
electron density, although the origin of these Q-peaks could not be
elucidated unambiguously. However, the resulting hydrogen bonding network
is in good agreement with molecular dynamic simulations.

Remaining Q-peaks below 1 have not been assigned to water molecules 
anymore which could have been acceptor sides for H42A and H42B.

;
# end Validation Reply Form  
_audit_creation_method           SHELXL-2014/7
_shelx_SHELXL_version_number     2014/7
_chemical_name_systematic        ?
_chemical_name_common            ?
_chemical_melting_point          ?
_chemical_formula_moiety         
'C84 H48 F6 N12 O12 Ru3, 3(C H4 O), 8.666(H2 O)'
_chemical_formula_sum            'C87 H77.33 F6 N12 O23.67 Ru3'
_chemical_formula_weight         2086.81

loop_
_atom_type_symbol
_atom_type_description
_atom_type_scat_dispersion_real
_atom_type_scat_dispersion_imag
_atom_type_scat_source
C C 0.0181 0.0091 'International Tables Vol C Tables 4.2.6.8 and 6.1.1.4'
H H 0.0000 0.0000 'International Tables Vol C Tables 4.2.6.8 and 6.1.1.4'
N N 0.0311 0.0180 'International Tables Vol C Tables 4.2.6.8 and 6.1.1.4'
O O 0.0492 0.0322 'International Tables Vol C Tables 4.2.6.8 and 6.1.1.4'
F F 0.0727 0.0534 'International Tables Vol C Tables 4.2.6.8 and 6.1.1.4'
Ru Ru 0.0552 3.2960 'International Tables Vol C Tables 4.2.6.8 and 6.1.1.4'

_space_group_crystal_system      trigonal
_space_group_IT_number           148
_space_group_name_H-M_alt        'R -3 :H'
_space_group_name_Hall           '-R 3'

_shelx_space_group_comment       
;
The symmetry employed for this shelxl refinement is uniquely defined
by the following loop, which should always be used as a source of
symmetry information in preference to the above space-group names.
They are only intended as comments.
;

loop_
_space_group_symop_operation_xyz
'x, y, z'
'-y, x-y, z'
'-x+y, -x, z'
'x+2/3, y+1/3, z+1/3'
'-y+2/3, x-y+1/3, z+1/3'
'-x+y+2/3, -x+1/3, z+1/3'
'x+1/3, y+2/3, z+2/3'
'-y+1/3, x-y+2/3, z+2/3'
'-x+y+1/3, -x+2/3, z+2/3'
'-x, -y, -z'
'y, -x+y, -z'
'x-y, x, -z'
'-x+2/3, -y+1/3, -z+1/3'
'y+2/3, -x+y+1/3, -z+1/3'
'x-y+2/3, x+1/3, -z+1/3'
'-x+1/3, -y+2/3, -z+2/3'
'y+1/3, -x+y+2/3, -z+2/3'
'x-y+1/3, x+2/3, -z+2/3'

_cell_length_a                   23.4927(5)
_cell_length_b                   23.4927(5)
_cell_length_c                   32.5166(7)
_cell_angle_alpha                90
_cell_angle_beta                 90
_cell_angle_gamma                120
_cell_volume                     15541.8(7)
_cell_formula_units_Z            6
_cell_measurement_temperature    100(2)
_cell_measurement_reflns_used    9694
_cell_measurement_theta_min      3.48
_cell_measurement_theta_max      72.37

_exptl_crystal_description       block
_exptl_crystal_colour            brown
_exptl_crystal_density_meas      ?
_exptl_crystal_density_method    ?
_exptl_crystal_density_diffrn    1.338
_exptl_crystal_F_000             6352
_exptl_transmission_factor_min   ?
_exptl_transmission_factor_max   ?
_exptl_crystal_size_max          0.143
_exptl_crystal_size_mid          0.118
_exptl_crystal_size_min          0.094
_exptl_absorpt_coefficient_mu    4.194
_shelx_estimated_absorpt_T_min   0.585
_shelx_estimated_absorpt_T_max   0.694
_exptl_absorpt_correction_type   multi-scan
_exptl_absorpt_correction_T_min  0.6041
_exptl_absorpt_correction_T_max  0.7536
_exptl_absorpt_process_details   Bruker-SADABS
_exptl_absorpt_special_details   ?
_diffrn_ambient_temperature      100(2)
_diffrn_radiation_wavelength     1.54178
_diffrn_radiation_type           CuK\a
_diffrn_source                   Cu/K(alpha)_ImuS_Microsource
_diffrn_measurement_device_type  Bruker-Kappa-D8Quest_Photon100
_diffrn_measurement_method       omega_and_phi_scan
_diffrn_detector_area_resol_mean ?
_diffrn_reflns_number            52149
_diffrn_reflns_av_unetI/netI     0.0217
_diffrn_reflns_av_R_equivalents  0.0409
_diffrn_reflns_limit_h_min       -27
_diffrn_reflns_limit_h_max       29
_diffrn_reflns_limit_k_min       -29
_diffrn_reflns_limit_k_max       29
_diffrn_reflns_limit_l_min       -38
_diffrn_reflns_limit_l_max       40
_diffrn_reflns_theta_min         2.562
_diffrn_reflns_theta_max         72.421
_diffrn_reflns_theta_full        67.679
_diffrn_measured_fraction_theta_max 0.999
_diffrn_measured_fraction_theta_full 1.000
_diffrn_reflns_Laue_measured_fraction_max 0.999
_diffrn_reflns_Laue_measured_fraction_full 1.000
_diffrn_reflns_point_group_measured_fraction_max 0.999
_diffrn_reflns_point_group_measured_fraction_full 1.000
_reflns_number_total             6849
_reflns_number_gt                6705
_reflns_threshold_expression     'I > 2\s(I)'
_reflns_Friedel_coverage         0.000
_reflns_Friedel_fraction_max     .
_reflns_Friedel_fraction_full    .

_reflns_special_details          
;
 Reflections were merged by SHELXL according to the crystal
 class for the calculation of statistics and refinement.
 
 _reflns_Friedel_fraction is defined as the number of unique
 Friedel pairs measured divided by the number that would be
 possible theoretically, ignoring centric projections and
 systematic absences.
;

_computing_data_collection       'Bruker APEX3'
_computing_cell_refinement       'Bruker SAINT'
_computing_data_reduction        'Bruker SAINT'
_computing_structure_solution    'SHELXS-97 (Sheldrick 2008)'
_computing_structure_refinement  'SHELXL-2014/7 (Sheldrick, 2014)'
_computing_molecular_graphics    'Bruker SHELXTL'
_computing_publication_material  'Bruker SHELXTL'
_refine_special_details          
;
 Refined as a 2-component twin.
;
_refine_ls_structure_factor_coef Fsqd
_refine_ls_matrix_type           full
_refine_ls_weighting_scheme      calc
_refine_ls_weighting_details     
'w=1/[\s^2^(Fo^2^)+(0.0634P)^2^+89.4518P] where P=(Fo^2^+2Fc^2^)/3'
_atom_sites_solution_primary     ?
_atom_sites_solution_secondary   ?
_atom_sites_solution_hydrogens   mixed
_refine_ls_hydrogen_treatment    mixed
_refine_ls_extinction_method     none
_refine_ls_extinction_coef       .
_refine_ls_number_reflns         6849
_refine_ls_number_parameters     452
_refine_ls_number_restraints     24
_refine_ls_R_factor_all          0.0395
_refine_ls_R_factor_gt           0.0385
_refine_ls_wR_factor_ref         0.1181
_refine_ls_wR_factor_gt          0.1171
_refine_ls_goodness_of_fit_ref   1.157
_refine_ls_restrained_S_all      1.155
_refine_ls_shift/su_max          0.001
_refine_ls_shift/su_mean         0.000

loop_
_atom_site_label
_atom_site_type_symbol
_atom_site_fract_x
_atom_site_fract_y
_atom_site_fract_z
_atom_site_U_iso_or_equiv
_atom_site_adp_type
_atom_site_occupancy
_atom_site_site_symmetry_order
_atom_site_calc_flag
_atom_site_refinement_flags_posn
_atom_site_refinement_flags_adp
_atom_site_refinement_flags_occupancy
_atom_site_disorder_assembly
_atom_site_disorder_group
Ru1 Ru 0.32797(2) 0.36771(2) 0.42182(2) 0.01821(10) Uani 1 1 d . . . . .
F1 F 0.55165(15) 0.40471(15) 0.49148(10) 0.0384(7) Uani 1 1 d . . . . .
F2 F 0.81140(15) 0.92270(14) 0.34235(10) 0.0372(7) Uani 1 1 d . . . . .
O1 O 0.24406(18) 0.3663(2) 0.53419(11) 0.0334(8) Uani 1 1 d . . . . .
O2 O 0.29577(16) 0.40323(16) 0.47430(9) 0.0242(6) Uani 1 1 d . . . . .
O3 O 0.36469(16) 0.42324(15) 0.36492(10) 0.0252(7) Uani 1 1 d . . . . .
O4 O 0.42244(18) 0.42452(17) 0.30978(11) 0.0346(8) Uani 1 1 d . . . . .
N1 N 0.42487(18) 0.42086(18) 0.44230(12) 0.0210(7) Uani 1 1 d . . . . .
N2 N 0.67362(18) 0.90629(18) 0.39901(11) 0.0201(7) Uani 1 1 d . . . . .
N3 N 0.29796(19) 0.29518(18) 0.46050(11) 0.0214(7) Uani 1 1 d . . . . .
N4 N 0.35259(19) 0.31300(19) 0.39074(11) 0.0217(7) Uani 1 1 d . . . . .
C1 C 0.4563(2) 0.3940(2) 0.46242(14) 0.0240(9) Uani 1 1 d . . . . .
H1 H 0.4332 0.3490 0.4701 0.029 Uiso 1 1 calc R U . . .
C2 C 0.5221(3) 0.4328(3) 0.47155(15) 0.0277(10) Uani 1 1 d . . . . .
C3 C 0.5579(2) 0.4985(2) 0.46129(14) 0.0255(9) Uani 1 1 d . . . . .
H3 H 0.6031 0.5243 0.4682 0.031 Uiso 1 1 calc R U . . .
C4 C 0.5253(2) 0.5258(2) 0.44034(14) 0.0224(9) Uani 1 1 d . . . . .
C5 C 0.4585(2) 0.4848(2) 0.43150(14) 0.0212(9) Uani 1 1 d . . . . .
H5 H 0.4359 0.5029 0.4172 0.025 Uiso 1 1 calc R U . . .
C6 C 0.5598(2) 0.5953(2) 0.42694(15) 0.0247(9) Uani 1 1 d . . . . .
C7 C 0.5262(2) 0.6300(2) 0.42190(16) 0.0273(10) Uani 1 1 d . . . . .
H7 H 0.4801 0.6081 0.4264 0.033 Uiso 1 1 calc R U . . .
C8 C 0.5591(2) 0.6958(2) 0.41040(16) 0.0275(10) Uani 1 1 d . . . . .
H8 H 0.5354 0.7186 0.4075 0.033 Uiso 1 1 calc R U . . .
C9 C 0.6269(2) 0.6275(2) 0.41906(14) 0.0247(9) Uani 1 1 d . . . . .
H9 H 0.6504 0.6045 0.4218 0.030 Uiso 1 1 calc R U . . .
C11 C 0.7304(2) 0.9329(2) 0.37769(14) 0.0236(9) Uani 1 1 d . . . . .
H11 H 0.7538 0.9788 0.3722 0.028 Uiso 1 1 calc R U . . .
C12 C 0.7544(2) 0.8940(2) 0.36399(15) 0.0253(9) Uani 1 1 d . . . . .
C13 C 0.7231(2) 0.8272(2) 0.37057(14) 0.0245(9) Uani 1 1 d . . . . .
H13 H 0.7407 0.8012 0.3606 0.029 Uiso 1 1 calc R U . . .
C14 C 0.6640(2) 0.7994(2) 0.39261(14) 0.0227(9) Uani 1 1 d . . . . .
C15 C 0.6424(2) 0.8416(2) 0.40621(14) 0.0222(9) Uani 1 1 d . . . . .
H15 H 0.6027 0.8232 0.4216 0.027 Uiso 1 1 calc R U . . .
C16 C 0.6272(2) 0.7288(2) 0.40301(14) 0.0219(9) Uani 1 1 d . . . . .
C17 C 0.6600(2) 0.6934(2) 0.40719(14) 0.0237(9) Uani 1 1 d . . . . .
H17 H 0.7058 0.7147 0.4018 0.028 Uiso 1 1 calc R U . . .
C21 C 0.2677(2) 0.3593(3) 0.50227(14) 0.0261(10) Uani 1 1 d . . . . .
C22 C 0.2656(2) 0.2946(2) 0.49495(14) 0.0240(9) Uani 1 1 d . . . . .
C23 C 0.2358(3) 0.2387(3) 0.51879(15) 0.0298(10) Uani 1 1 d . . . . .
H23 H 0.2124 0.2374 0.5429 0.036 Uiso 1 1 calc R U . . .
C24 C 0.2404(3) 0.1840(3) 0.50704(16) 0.0363(11) Uani 1 1 d . . . . .
H24 H 0.2196 0.1451 0.5231 0.044 Uiso 1 1 calc R U . . .
C25 C 0.2752(3) 0.1860(3) 0.47200(17) 0.0322(11) Uani 1 1 d . . . . .
H25 H 0.2793 0.1492 0.4643 0.039 Uiso 1 1 calc R U . . .
C26 C 0.3039(2) 0.2431(2) 0.44828(14) 0.0244(9) Uani 1 1 d . . . . .
C27 C 0.3406(3) 0.2557(2) 0.40943(14) 0.0225(9) Uani 1 1 d . . . . .
C28 C 0.3654(3) 0.2194(2) 0.39137(16) 0.0304(10) Uani 1 1 d . . . . .
H28 H 0.3585 0.1798 0.4038 0.036 Uiso 1 1 calc R U . . .
C29 C 0.4005(3) 0.2413(3) 0.35510(17) 0.0344(12) Uani 1 1 d . . . . .
H29 H 0.4170 0.2161 0.3423 0.041 Uiso 1 1 calc R U . . .
C30 C 0.4121(3) 0.2998(3) 0.33715(15) 0.0329(11) Uani 1 1 d . . . . .
H30 H 0.4368 0.3152 0.3125 0.040 Uiso 1 1 calc R U . . .
C31 C 0.3866(2) 0.3353(2) 0.35613(14) 0.0252(9) Uani 1 1 d . . . . .
C32 C 0.3919(2) 0.3990(2) 0.34213(14) 0.0257(9) Uani 1 1 d . . . . .
O41 O 0.4021(3) 0.5171(3) 0.27522(16) 0.0659(14) Uani 1 1 d . . . . .
H41 H 0.4090 0.4888 0.2863 0.099 Uiso 1 1 calc R U . . .
C41 C 0.4150(6) 0.5671(5) 0.3037(4) 0.110(4) Uani 1 1 d . . . . .
H41A H 0.3843 0.5487 0.3269 0.165 Uiso 1 1 calc R U . . .
H41B H 0.4095 0.6014 0.2904 0.165 Uiso 1 1 calc R U . . .
H41C H 0.4602 0.5861 0.3139 0.165 Uiso 1 1 calc R U . . .
O48 O 0.1315(8) 0.0401(8) 0.5433(5) 0.072(5) Uiso 0.3333 1 d D . P . .
H48A H 0.125(2) 0.060(2) 0.5195(8) 0.108 Uiso 0.3333 1 d D U P . .
H48B H 0.0944(14) 0.030(3) 0.5605(9) 0.108 Uiso 0.3333 1 d D U P . .
O47 O 0.1285(8) 0.0411(8) 0.4495(5) 0.070(4) Uiso 0.3333 1 d D . P . .
H47A H 0.106(3) 0.027(3) 0.4752(7) 0.105 Uiso 0.3333 1 d D U P . .
H47B H 0.103(4) 0.0054(18) 0.4310(8) 0.105 Uiso 0.3333 1 d D U P . .
O49 O 0.3187(11) 0.6182(9) 0.4836(7) 0.074(7) Uiso 0.2222 1 d D . P A -1
H49A H 0.334(3) 0.6633(11) 0.4904(15) 0.111 Uiso 0.2222 1 d D U P B -1
H49B H 0.2860(17) 0.608(3) 0.4628(10) 0.111 Uiso 0.2222 1 d D U P C -1
O42 O 0.3295(3) 0.5414(3) 0.4135(2) 0.0443(14) Uiso 0.6667 1 d D . P D 1
H42A H 0.331(2) 0.554(2) 0.4418(6) 0.066 Uiso 0.6667 1 d D U P E 1
H42B H 0.3692(16) 0.576(2) 0.4018(10) 0.066 Uiso 0.6667 1 d D U P F 1
O46 O 0.2717(8) 0.5444(8) 0.4597(5) 0.070(4) Uiso 0.3333 1 d D . P G 2
H46 H 0.269(2) 0.528(3) 0.4871(7) 0.104 Uiso 0.3333 1 d D U P H 2
H42C H 0.3123(12) 0.550(3) 0.4491(11) 0.104 Uiso 0.3333 1 d D U P I 2
O43 O 0.4218(6) 0.6194(6) 0.6139(4) 0.046(3) Uiso 0.3333 1 d D . P J 2
H43A H 0.3962(19) 0.616(2) 0.6377(7) 0.069 Uiso 0.3333 1 d D U P K 2
H43B H 0.423(3) 0.6543(14) 0.5980(9) 0.069 Uiso 0.3333 1 d D U P L 2
O44 O 0.2161(6) 0.4671(6) 0.5261(4) 0.050(3) Uiso 0.3333 1 d D . P M 2
H44A H 0.2535(17) 0.4905(19) 0.5437(13) 0.075 Uiso 0.3333 1 d D U P N 2
H44B H 0.201(4) 0.4217(7) 0.532(3) 0.075 Uiso 0.3333 1 d D U P O 2
O45 O 0.3067(8) 0.5133(7) 0.5803(5) 0.070(4) Uiso 0.3333 1 d D . P P 2
H45A H 0.328(3) 0.5484(11) 0.5998(10) 0.105 Uiso 0.3333 1 d D U P Q 2
H45B H 0.3139(19) 0.4792(10) 0.5908(19) 0.105 Uiso 0.3333 1 d D U P R 2

loop_
_atom_site_aniso_label
_atom_site_aniso_U_11
_atom_site_aniso_U_22
_atom_site_aniso_U_33
_atom_site_aniso_U_23
_atom_site_aniso_U_13
_atom_site_aniso_U_12
Ru1 0.01706(17) 0.01445(16) 0.02326(15) -0.00105(12) -0.00192(13) 0.00798(13)
F1 0.0305(16) 0.0333(15) 0.0514(18) 0.0086(13) -0.0121(14) 0.0160(13)
F2 0.0256(15) 0.0296(15) 0.0545(18) 0.0100(13) 0.0227(14) 0.0123(13)
O1 0.0319(19) 0.044(2) 0.0309(18) -0.0065(15) -0.0001(15) 0.0245(17)
O2 0.0222(16) 0.0236(16) 0.0271(15) -0.0038(14) 0.0010(13) 0.0118(14)
O3 0.0221(16) 0.0213(15) 0.0273(16) 0.0054(12) -0.0029(13) 0.0072(14)
O4 0.0317(19) 0.0305(18) 0.0303(18) 0.0061(14) 0.0033(15) 0.0070(16)
N1 0.0196(18) 0.0173(17) 0.0250(18) -0.0019(14) -0.0007(14) 0.0085(15)
N2 0.0150(17) 0.0207(18) 0.0226(18) -0.0035(14) -0.0022(14) 0.0075(15)
N3 0.0213(18) 0.0192(18) 0.0232(17) -0.0008(14) -0.0039(14) 0.0097(15)
N4 0.0201(17) 0.0227(18) 0.0218(18) -0.0049(14) -0.0019(14) 0.0104(16)
C1 0.024(2) 0.021(2) 0.026(2) 0.0002(17) -0.0008(18) 0.0110(19)
C2 0.031(3) 0.030(2) 0.028(2) 0.0018(19) -0.005(2) 0.019(2)
C3 0.018(2) 0.027(2) 0.031(2) -0.0033(18) -0.0038(17) 0.0108(19)
C4 0.025(2) 0.022(2) 0.023(2) -0.0055(17) -0.0028(17) 0.0140(19)
C5 0.020(2) 0.018(2) 0.029(2) -0.0021(17) -0.0022(17) 0.0124(17)
C6 0.021(2) 0.022(2) 0.029(2) -0.0080(18) -0.0046(17) 0.0086(18)
C7 0.017(2) 0.022(2) 0.041(3) -0.0017(19) -0.0024(18) 0.0074(18)
C8 0.017(2) 0.023(2) 0.043(3) 0.0014(19) 0.0005(19) 0.0108(19)
C9 0.022(2) 0.025(2) 0.029(2) -0.0071(18) -0.0057(18) 0.0123(19)
C11 0.021(2) 0.020(2) 0.027(2) -0.0019(17) -0.0011(17) 0.0074(18)
C12 0.017(2) 0.026(2) 0.031(2) 0.0012(18) 0.0059(18) 0.0093(18)
C13 0.023(2) 0.020(2) 0.031(2) -0.0018(17) 0.0020(18) 0.0114(18)
C14 0.021(2) 0.023(2) 0.026(2) -0.0033(17) -0.0051(17) 0.0113(19)
C15 0.015(2) 0.022(2) 0.027(2) 0.0002(17) 0.0012(16) 0.0066(17)
C16 0.020(2) 0.021(2) 0.023(2) -0.0027(17) 0.0004(17) 0.0090(18)
C17 0.017(2) 0.023(2) 0.029(2) -0.0030(18) -0.0006(17) 0.0088(18)
C21 0.018(2) 0.036(3) 0.027(2) -0.006(2) -0.0054(18) 0.015(2)
C22 0.018(2) 0.027(2) 0.023(2) 0.0013(17) -0.0003(16) 0.0079(18)
C23 0.028(2) 0.035(3) 0.027(2) 0.004(2) 0.0031(19) 0.016(2)
C24 0.039(3) 0.033(3) 0.036(3) 0.014(2) 0.006(2) 0.017(2)
C25 0.038(3) 0.028(3) 0.035(3) 0.006(2) 0.000(2) 0.020(2)
C26 0.028(2) 0.022(2) 0.026(2) -0.0011(18) -0.0021(18) 0.0147(19)
C27 0.026(3) 0.018(2) 0.023(2) -0.0013(17) -0.0059(17) 0.0103(18)
C28 0.039(3) 0.024(2) 0.033(2) -0.0024(19) -0.003(2) 0.019(2)
C29 0.040(3) 0.036(3) 0.034(3) -0.006(2) 0.004(2) 0.024(2)
C30 0.034(3) 0.036(3) 0.029(2) -0.003(2) 0.002(2) 0.017(2)
C31 0.020(2) 0.026(2) 0.025(2) -0.0019(18) -0.0029(17) 0.0082(18)
C32 0.017(2) 0.029(2) 0.025(2) -0.0013(18) -0.0048(16) 0.0067(19)
O41 0.078(4) 0.068(3) 0.066(3) 0.023(3) 0.011(3) 0.047(3)
C41 0.129(10) 0.041(5) 0.156(11) 0.004(6) 0.034(8) 0.040(6)

_geom_special_details            
;
 All esds (except the esd in the dihedral angle between two l.s. planes)
 are estimated using the full covariance matrix.  The cell esds are taken
 into account individually in the estimation of esds in distances, angles
 and torsion angles; correlations between esds in cell parameters are only
 used when they are defined by crystal symmetry.  An approximate (isotropic)
 treatment of cell esds is used for estimating esds involving l.s. planes.
;

loop_
_geom_bond_atom_site_label_1
_geom_bond_atom_site_label_2
_geom_bond_distance
_geom_bond_site_symmetry_2
_geom_bond_publ_flag
Ru1 N4 1.937(4) . ?
Ru1 N3 1.944(4) . ?
Ru1 N2 2.081(4) 3_565 ?
Ru1 N1 2.084(4) . ?
Ru1 O3 2.178(3) . ?
Ru1 O2 2.194(3) . ?
F1 C2 1.340(6) . ?
F2 C12 1.356(5) . ?
O1 C21 1.227(6) . ?
O2 C21 1.283(6) . ?
O3 C32 1.283(6) . ?
O4 C32 1.246(6) . ?
N1 C5 1.348(6) . ?
N1 C1 1.354(6) . ?
N2 C15 1.337(6) . ?
N2 C11 1.349(6) . ?
N2 Ru1 2.081(4) 2_665 ?
N3 C22 1.350(6) . ?
N3 C26 1.358(6) . ?
N4 C31 1.327(6) . ?
N4 C27 1.373(6) . ?
C1 C2 1.379(7) . ?
C1 H1 0.9500 . ?
C2 C3 1.380(7) . ?
C3 C4 1.397(7) . ?
C3 H3 0.9500 . ?
C4 C5 1.399(6) . ?
C4 C6 1.481(7) . ?
C5 H5 0.9500 . ?
C6 C9 1.390(6) . ?
C6 C7 1.397(7) . ?
C7 C8 1.391(6) . ?
C7 H7 0.9500 . ?
C8 C16 1.407(6) . ?
C8 H8 0.9500 . ?
C9 C17 1.395(6) . ?
C9 H9 0.9500 . ?
C11 C12 1.366(7) . ?
C11 H11 0.9500 . ?
C12 C13 1.376(7) . ?
C13 C14 1.400(7) . ?
C13 H13 0.9500 . ?
C14 C15 1.393(6) . ?
C14 C16 1.477(6) . ?
C15 H15 0.9500 . ?
C16 C17 1.394(7) . ?
C17 H17 0.9500 . ?
C21 C22 1.515(7) . ?
C22 C23 1.376(7) . ?
C23 C24 1.396(8) . ?
C23 H23 0.9500 . ?
C24 C25 1.389(8) . ?
C24 H24 0.9500 . ?
C25 C26 1.395(7) . ?
C25 H25 0.9500 . ?
C26 C27 1.474(7) . ?
C27 C28 1.380(7) . ?
C28 C29 1.383(8) . ?
C28 H28 0.9500 . ?
C29 C30 1.388(8) . ?
C29 H29 0.9500 . ?
C30 C31 1.390(7) . ?
C30 H30 0.9500 . ?
C31 C32 1.508(7) . ?
O41 C41 1.407(11) . ?
O41 H41 0.8400 . ?
C41 H41A 0.9800 . ?
C41 H41B 0.9800 . ?
C41 H41C 0.9800 . ?
O48 H48A 0.9584(10) . ?
O48 H48B 0.9584(10) . ?
O47 H47A 0.9584(10) . ?
O47 H47B 0.9584(10) . ?
O49 H49A 0.9584(12) . ?
O49 H49B 0.9584(10) . ?
O42 H42A 0.9584(11) . ?
O42 H42B 0.9584(11) . ?
O46 H46 0.9584(10) . ?
O46 H42C 0.9584(11) . ?
O43 H43A 0.9584(10) . ?
O43 H43B 0.9584(11) . ?
O44 H44A 0.9584(11) . ?
O44 H44B 0.9584(10) . ?
O45 H45A 0.9584(12) . ?
O45 H45B 0.9584(10) . ?

loop_
_geom_angle_atom_site_label_1
_geom_angle_atom_site_label_2
_geom_angle_atom_site_label_3
_geom_angle
_geom_angle_site_symmetry_1
_geom_angle_site_symmetry_3
_geom_angle_publ_flag
N4 Ru1 N3 81.59(16) . . ?
N4 Ru1 N2 96.49(15) . 3_565 ?
N3 Ru1 N2 89.29(15) . 3_565 ?
N4 Ru1 N1 88.00(16) . . ?
N3 Ru1 N1 97.31(15) . . ?
N2 Ru1 N1 172.51(14) 3_565 . ?
N4 Ru1 O3 78.11(15) . . ?
N3 Ru1 O3 159.36(14) . . ?
N2 Ru1 O3 89.32(13) 3_565 . ?
N1 Ru1 O3 85.74(14) . . ?
N4 Ru1 O2 158.84(14) . . ?
N3 Ru1 O2 77.72(14) . . ?
N2 Ru1 O2 87.68(14) 3_565 . ?
N1 Ru1 O2 90.27(14) . . ?
O3 Ru1 O2 122.79(12) . . ?
C21 O2 Ru1 112.4(3) . . ?
C32 O3 Ru1 111.1(3) . . ?
C5 N1 C1 119.5(4) . . ?
C5 N1 Ru1 116.2(3) . . ?
C1 N1 Ru1 124.1(3) . . ?
C15 N2 C11 118.1(4) . . ?
C15 N2 Ru1 118.1(3) . 2_665 ?
C11 N2 Ru1 123.8(3) . 2_665 ?
C22 N3 C26 123.0(4) . . ?
C22 N3 Ru1 120.1(3) . . ?
C26 N3 Ru1 116.4(3) . . ?
C31 N4 C27 123.4(4) . . ?
C31 N4 Ru1 120.1(3) . . ?
C27 N4 Ru1 115.9(3) . . ?
N1 C1 C2 119.2(4) . . ?
N1 C1 H1 120.4 . . ?
C2 C1 H1 120.4 . . ?
F1 C2 C1 117.7(4) . . ?
F1 C2 C3 119.4(4) . . ?
C1 C2 C3 122.9(4) . . ?
C2 C3 C4 117.6(4) . . ?
C2 C3 H3 121.2 . . ?
C4 C3 H3 121.2 . . ?
C3 C4 C5 117.9(4) . . ?
C3 C4 C6 121.7(4) . . ?
C5 C4 C6 120.4(4) . . ?
N1 C5 C4 123.0(4) . . ?
N1 C5 H5 118.5 . . ?
C4 C5 H5 118.5 . . ?
C9 C6 C7 118.6(4) . . ?
C9 C6 C4 120.1(4) . . ?
C7 C6 C4 121.3(4) . . ?
C8 C7 C6 121.2(5) . . ?
C8 C7 H7 119.4 . . ?
C6 C7 H7 119.4 . . ?
C7 C8 C16 120.3(4) . . ?
C7 C8 H8 119.9 . . ?
C16 C8 H8 119.9 . . ?
C6 C9 C17 120.4(4) . . ?
C6 C9 H9 119.8 . . ?
C17 C9 H9 119.8 . . ?
N2 C11 C12 120.1(4) . . ?
N2 C11 H11 120.0 . . ?
C12 C11 H11 120.0 . . ?
F2 C12 C11 118.1(4) . . ?
F2 C12 C13 118.7(4) . . ?
C11 C12 C13 123.2(4) . . ?
C12 C13 C14 116.8(4) . . ?
C12 C13 H13 121.6 . . ?
C14 C13 H13 121.6 . . ?
C15 C14 C13 117.4(4) . . ?
C15 C14 C16 120.6(4) . . ?
C13 C14 C16 121.9(4) . . ?
N2 C15 C14 124.4(4) . . ?
N2 C15 H15 117.8 . . ?
C14 C15 H15 117.8 . . ?
C17 C16 C8 118.0(4) . . ?
C17 C16 C14 120.3(4) . . ?
C8 C16 C14 121.6(4) . . ?
C16 C17 C9 121.4(4) . . ?
C16 C17 H17 119.3 . . ?
C9 C17 H17 119.3 . . ?
O1 C21 O2 125.2(5) . . ?
O1 C21 C22 118.6(5) . . ?
O2 C21 C22 116.2(4) . . ?
N3 C22 C23 119.5(4) . . ?
N3 C22 C21 112.6(4) . . ?
C23 C22 C21 127.9(4) . . ?
C22 C23 C24 119.2(5) . . ?
C22 C23 H23 120.4 . . ?
C24 C23 H23 120.4 . . ?
C25 C24 C23 120.5(5) . . ?
C25 C24 H24 119.7 . . ?
C23 C24 H24 119.7 . . ?
C24 C25 C26 118.7(5) . . ?
C24 C25 H25 120.7 . . ?
C26 C25 H25 120.7 . . ?
N3 C26 C25 119.1(4) . . ?
N3 C26 C27 112.6(4) . . ?
C25 C26 C27 128.3(4) . . ?
N4 C27 C28 118.3(4) . . ?
N4 C27 C26 112.8(4) . . ?
C28 C27 C26 128.8(4) . . ?
C27 C28 C29 119.4(5) . . ?
C27 C28 H28 120.3 . . ?
C29 C28 H28 120.3 . . ?
C28 C29 C30 120.8(5) . . ?
C28 C29 H29 119.6 . . ?
C30 C29 H29 119.6 . . ?
C29 C30 C31 118.5(5) . . ?
C29 C30 H30 120.7 . . ?
C31 C30 H30 120.7 . . ?
N4 C31 C30 119.6(5) . . ?
N4 C31 C32 112.5(4) . . ?
C30 C31 C32 127.9(4) . . ?
O4 C32 O3 124.6(5) . . ?
O4 C32 C31 118.4(4) . . ?
O3 C32 C31 117.0(4) . . ?
C41 O41 H41 109.5 . . ?
O41 C41 H41A 109.5 . . ?
O41 C41 H41B 109.5 . . ?
H41A C41 H41B 109.5 . . ?
O41 C41 H41C 109.5 . . ?
H41A C41 H41C 109.5 . . ?
H41B C41 H41C 109.5 . . ?
H48A O48 H48B 104.44(15) . . ?
H47A O47 H47B 104.44(15) . . ?
H49A O49 H49B 104.44(15) . . ?
H42A O42 H42B 104.45(15) . . ?
H46 O46 H42C 104.43(15) . . ?
H43A O43 H43B 104.44(15) . . ?
H44A O44 H44B 104.45(15) . . ?
H45A O45 H45B 104.44(15) . . ?

loop_
_geom_torsion_atom_site_label_1
_geom_torsion_atom_site_label_2
_geom_torsion_atom_site_label_3
_geom_torsion_atom_site_label_4
_geom_torsion
_geom_torsion_site_symmetry_1
_geom_torsion_site_symmetry_2
_geom_torsion_site_symmetry_3
_geom_torsion_site_symmetry_4
_geom_torsion_publ_flag
C5 N1 C1 C2 0.2(7) . . . . ?
Ru1 N1 C1 C2 174.6(3) . . . . ?
N1 C1 C2 F1 180.0(4) . . . . ?
N1 C1 C2 C3 0.4(7) . . . . ?
F1 C2 C3 C4 179.7(4) . . . . ?
C1 C2 C3 C4 -0.7(7) . . . . ?
C2 C3 C4 C5 0.5(7) . . . . ?
C2 C3 C4 C6 -178.3(4) . . . . ?
C1 N1 C5 C4 -0.4(7) . . . . ?
Ru1 N1 C5 C4 -175.3(3) . . . . ?
C3 C4 C5 N1 0.1(7) . . . . ?
C6 C4 C5 N1 178.8(4) . . . . ?
C3 C4 C6 C9 26.7(7) . . . . ?
C5 C4 C6 C9 -152.0(4) . . . . ?
C3 C4 C6 C7 -153.3(5) . . . . ?
C5 C4 C6 C7 28.0(7) . . . . ?
C9 C6 C7 C8 -1.8(7) . . . . ?
C4 C6 C7 C8 178.2(4) . . . . ?
C6 C7 C8 C16 0.9(8) . . . . ?
C7 C6 C9 C17 1.3(7) . . . . ?
C4 C6 C9 C17 -178.8(4) . . . . ?
C15 N2 C11 C12 0.2(7) . . . . ?
Ru1 N2 C11 C12 179.6(3) 2_665 . . . ?
N2 C11 C12 F2 179.4(4) . . . . ?
N2 C11 C12 C13 0.4(7) . . . . ?
F2 C12 C13 C14 -179.2(4) . . . . ?
C11 C12 C13 C14 -0.3(7) . . . . ?
C12 C13 C14 C15 -0.5(7) . . . . ?
C12 C13 C14 C16 -177.6(4) . . . . ?
C11 N2 C15 C14 -1.0(7) . . . . ?
Ru1 N2 C15 C14 179.5(3) 2_665 . . . ?
C13 C14 C15 N2 1.2(7) . . . . ?
C16 C14 C15 N2 178.3(4) . . . . ?
C7 C8 C16 C17 0.6(7) . . . . ?
C7 C8 C16 C14 -177.2(4) . . . . ?
C15 C14 C16 C17 -150.0(4) . . . . ?
C13 C14 C16 C17 27.0(7) . . . . ?
C15 C14 C16 C8 27.7(7) . . . . ?
C13 C14 C16 C8 -155.3(5) . . . . ?
C8 C16 C17 C9 -1.1(7) . . . . ?
C14 C16 C17 C9 176.7(4) . . . . ?
C6 C9 C17 C16 0.2(7) . . . . ?
Ru1 O2 C21 O1 -178.2(4) . . . . ?
Ru1 O2 C21 C22 3.1(5) . . . . ?
C26 N3 C22 C23 -1.4(7) . . . . ?
Ru1 N3 C22 C23 170.0(3) . . . . ?
C26 N3 C22 C21 178.4(4) . . . . ?
Ru1 N3 C22 C21 -10.3(5) . . . . ?
O1 C21 C22 N3 -174.9(4) . . . . ?
O2 C21 C22 N3 3.9(6) . . . . ?
O1 C21 C22 C23 4.8(7) . . . . ?
O2 C21 C22 C23 -176.4(5) . . . . ?
N3 C22 C23 C24 0.8(7) . . . . ?
C21 C22 C23 C24 -178.9(5) . . . . ?
C22 C23 C24 C25 0.7(8) . . . . ?
C23 C24 C25 C26 -1.6(8) . . . . ?
C22 N3 C26 C25 0.4(7) . . . . ?
Ru1 N3 C26 C25 -171.2(4) . . . . ?
C22 N3 C26 C27 179.2(4) . . . . ?
Ru1 N3 C26 C27 7.5(5) . . . . ?
C24 C25 C26 N3 1.1(8) . . . . ?
C24 C25 C26 C27 -177.5(5) . . . . ?
C31 N4 C27 C28 0.2(7) . . . . ?
Ru1 N4 C27 C28 -171.0(4) . . . . ?
C31 N4 C27 C26 177.8(4) . . . . ?
Ru1 N4 C27 C26 6.5(5) . . . . ?
N3 C26 C27 N4 -8.9(6) . . . . ?
C25 C26 C27 N4 169.7(5) . . . . ?
N3 C26 C27 C28 168.3(5) . . . . ?
C25 C26 C27 C28 -13.1(9) . . . . ?
N4 C27 C28 C29 -0.8(8) . . . . ?
C26 C27 C28 C29 -177.9(5) . . . . ?
C27 C28 C29 C30 1.2(8) . . . . ?
C28 C29 C30 C31 -1.0(8) . . . . ?
C27 N4 C31 C30 0.0(7) . . . . ?
Ru1 N4 C31 C30 170.9(4) . . . . ?
C27 N4 C31 C32 179.5(4) . . . . ?
Ru1 N4 C31 C32 -9.6(5) . . . . ?
C29 C30 C31 N4 0.4(7) . . . . ?
C29 C30 C31 C32 -179.0(5) . . . . ?
Ru1 O3 C32 O4 -172.9(4) . . . . ?
Ru1 O3 C32 C31 6.5(5) . . . . ?
N4 C31 C32 O4 -179.5(4) . . . . ?
C30 C31 C32 O4 -0.1(7) . . . . ?
N4 C31 C32 O3 1.0(6) . . . . ?
C30 C31 C32 O3 -179.5(5) . . . . ?

_refine_diff_density_max         1.031
_refine_diff_density_min         -0.424
_refine_diff_density_rms         0.124

_shelx_res_file                  
;

    508_ALM_MC3_mF.res created by SHELXL-2014/7


TITL fertig in R-3
CELL 1.54178  23.49270  23.49270  32.51660  90.0000  90.0000 120.0000
ZERR    6.00   0.00050   0.00050   0.00070   0.0000   0.0000   0.0000
LATT 3
SYMM -Y,+X-Y,+Z
SYMM +Y-X,-X,+Z
SFAC C H N O F Ru
UNIT 522 463.999 72 141.999 36 18
DFIX 0.9584 0.001 O42 H42a O42 H42b
DFIX 1.515 0.001 H42a H42b
DFIX 0.9584 0.001 O43 H43a O43 H43b
DFIX 1.515 0.001 H43a H43b
DFIX 0.9584 0.001 O44 H44a O44 H44b
DFIX 1.515 0.001 H44a H44b
DFIX 0.9584 0.001 O45 H45a O45 H45b
DFIX 1.515 0.001 H45a H45b
DFIX 0.9584 0.001 O46 H46 O46 H42c
DFIX 1.515 0.001 H46 H42c
DFIX 0.9584 0.001 O47 H47a O47 H47b
DFIX 1.515 0.001 H47a H47b
DFIX 0.9584 0.001 O48 H48a O48 H48b
DFIX 1.515 0.001 H48a H48b
DFIX 0.9584 0.001 O49 H49a O49 H49b
DFIX 1.515 0.001 H49a H49b

L.S. 10
PLAN  10
TEMP -173.15
LIST 4
BOND $H
DAMP
fmap -2
acta
CONF
MORE -1
size 0.094 0.118 0.143
TWIN -1 -1 0 0 1 0 0 0 -1 2

WGHT    0.063400   89.451805
BASF   0.53720
FVAR       0.02883
RU1   6    0.327972    0.367706    0.421821    11.00000    0.01706    0.01445 =
         0.02326   -0.00105   -0.00192    0.00798
F1    5    0.551650    0.404709    0.491485    11.00000    0.03051    0.03331 =
         0.05139    0.00855   -0.01207    0.01596
F2    5    0.811404    0.922699    0.342353    11.00000    0.02557    0.02958 =
         0.05449    0.00998    0.02275    0.01229
O1    4    0.244055    0.366341    0.534190    11.00000    0.03195    0.04449 =
         0.03087   -0.00649   -0.00013    0.02453
O2    4    0.295766    0.403233    0.474301    11.00000    0.02217    0.02361 =
         0.02711   -0.00377    0.00098    0.01175
O3    4    0.364695    0.423245    0.364921    11.00000    0.02206    0.02131 =
         0.02729    0.00536   -0.00294    0.00716
O4    4    0.422438    0.424523    0.309781    11.00000    0.03165    0.03050 =
         0.03035    0.00614    0.00325    0.00700
N1    3    0.424874    0.420858    0.442302    11.00000    0.01964    0.01735 =
         0.02502   -0.00191   -0.00073    0.00849
N2    3    0.673616    0.906288    0.399009    11.00000    0.01505    0.02066 =
         0.02257   -0.00346   -0.00223    0.00748
N3    3    0.297962    0.295181    0.460498    11.00000    0.02128    0.01925 =
         0.02319   -0.00079   -0.00387    0.00970
N4    3    0.352593    0.312998    0.390740    11.00000    0.02008    0.02267 =
         0.02176   -0.00491   -0.00191    0.01036
C1    1    0.456263    0.394014    0.462418    11.00000    0.02447    0.02065 =
         0.02643    0.00018   -0.00085    0.01096
AFIX  43
H1    2    0.433193    0.348986    0.470143    11.00000   -1.20000
AFIX   0
C2    1    0.522093    0.432805    0.471554    11.00000    0.03059    0.02957 =
         0.02797    0.00184   -0.00452    0.01879
C3    1    0.557926    0.498527    0.461290    11.00000    0.01847    0.02655 =
         0.03087   -0.00334   -0.00383    0.01082
AFIX  43
H3    2    0.603141    0.524312    0.468215    11.00000   -1.20000
AFIX   0
C4    1    0.525283    0.525770    0.440339    11.00000    0.02530    0.02171 =
         0.02317   -0.00554   -0.00280    0.01400
C5    1    0.458548    0.484793    0.431505    11.00000    0.01975    0.01847 =
         0.02900   -0.00214   -0.00215    0.01238
AFIX  43
H5    2    0.435941    0.502857    0.417246    11.00000   -1.20000
AFIX   0
C6    1    0.559790    0.595333    0.426937    11.00000    0.02059    0.02190 =
         0.02890   -0.00796   -0.00460    0.00859
C7    1    0.526222    0.629966    0.421903    11.00000    0.01662    0.02172 =
         0.04060   -0.00172   -0.00238    0.00735
AFIX  43
H7    2    0.480111    0.608131    0.426420    11.00000   -1.20000
AFIX   0
C8    1    0.559054    0.695809    0.410402    11.00000    0.01734    0.02297 =
         0.04317    0.00142    0.00054    0.01082
AFIX  43
H8    2    0.535377    0.718596    0.407524    11.00000   -1.20000
AFIX   0
C9    1    0.626911    0.627536    0.419057    11.00000    0.02172    0.02458 =
         0.02893   -0.00712   -0.00569    0.01233
AFIX  43
H9    2    0.650410    0.604543    0.421766    11.00000   -1.20000
AFIX   0
C11   1    0.730440    0.932897    0.377687    11.00000    0.02081    0.01965 =
         0.02685   -0.00195   -0.00113    0.00740
AFIX  43
H11   2    0.753821    0.978753    0.372186    11.00000   -1.20000
AFIX   0
C12   1    0.754409    0.893982    0.363994    11.00000    0.01691    0.02640 =
         0.03055    0.00123    0.00595    0.00934
C13   1    0.723068    0.827219    0.370569    11.00000    0.02302    0.02048 =
         0.03069   -0.00185    0.00204    0.01144
AFIX  43
H13   2    0.740682    0.801198    0.360621    11.00000   -1.20000
AFIX   0
C14   1    0.664010    0.799450    0.392606    11.00000    0.02063    0.02260 =
         0.02553   -0.00330   -0.00512    0.01133
C15   1    0.642357    0.841621    0.406212    11.00000    0.01506    0.02157 =
         0.02669    0.00019    0.00117    0.00662
AFIX  43
H15   2    0.602736    0.823196    0.421639    11.00000   -1.20000
AFIX   0
C16   1    0.627196    0.728821    0.403010    11.00000    0.01992    0.02108 =
         0.02302   -0.00274    0.00036    0.00902
C17   1    0.659983    0.693438    0.407192    11.00000    0.01721    0.02339 =
         0.02867   -0.00296   -0.00062    0.00884
AFIX  43
H17   2    0.705846    0.714659    0.401846    11.00000   -1.20000
AFIX   0
C21   1    0.267732    0.359314    0.502275    11.00000    0.01757    0.03617 =
         0.02718   -0.00645   -0.00542    0.01548
C22   1    0.265595    0.294572    0.494952    11.00000    0.01757    0.02690 =
         0.02341    0.00129   -0.00031    0.00794
C23   1    0.235818    0.238721    0.518786    11.00000    0.02784    0.03486 =
         0.02673    0.00400    0.00307    0.01576
AFIX  43
H23   2    0.212433    0.237422    0.542934    11.00000   -1.20000
AFIX   0
C24   1    0.240403    0.184004    0.507040    11.00000    0.03890    0.03275 =
         0.03586    0.01382    0.00621    0.01693
AFIX  43
H24   2    0.219562    0.145070    0.523138    11.00000   -1.20000
AFIX   0
C25   1    0.275194    0.186020    0.472001    11.00000    0.03822    0.02774 =
         0.03525    0.00574    0.00007    0.01993
AFIX  43
H25   2    0.279326    0.149224    0.464348    11.00000   -1.20000
AFIX   0
C26   1    0.303939    0.243137    0.448278    11.00000    0.02823    0.02185 =
         0.02598   -0.00115   -0.00210    0.01467
C27   1    0.340610    0.255656    0.409427    11.00000    0.02612    0.01753 =
         0.02305   -0.00128   -0.00592    0.01033
C28   1    0.365437    0.219447    0.391371    11.00000    0.03854    0.02443 =
         0.03268   -0.00244   -0.00292    0.01907
AFIX  43
H28   2    0.358465    0.179835    0.403753    11.00000   -1.20000
AFIX   0
C29   1    0.400546    0.241336    0.355102    11.00000    0.03957    0.03580 =
         0.03409   -0.00621    0.00350    0.02355
AFIX  43
H29   2    0.416978    0.216095    0.342314    11.00000   -1.20000
AFIX   0
C30   1    0.412064    0.299786    0.337154    11.00000    0.03355    0.03637 =
         0.02852   -0.00268    0.00216    0.01722
AFIX  43
H30   2    0.436767    0.315159    0.312458    11.00000   -1.20000
AFIX   0
C31   1    0.386639    0.335305    0.356135    11.00000    0.01972    0.02613 =
         0.02532   -0.00186   -0.00294    0.00817
C32   1    0.391896    0.398961    0.342135    11.00000    0.01687    0.02912 =
         0.02459   -0.00133   -0.00477    0.00671

O41   4    0.402140    0.517059    0.275225    11.00000    0.07771    0.06837 =
         0.06605    0.02297    0.01147    0.04740
AFIX  83
H41   2    0.409038    0.488763    0.286302    11.00000   -1.50000
AFIX   0
C41   1    0.415004    0.567142    0.303745    11.00000    0.12888    0.04120 =
         0.15609    0.00351    0.03441    0.04034
AFIX 137
H41A  2    0.384302    0.548721    0.326862    11.00000   -1.50000
H41B  2    0.409493    0.601450    0.290351    11.00000   -1.50000
H41C  2    0.460174    0.586133    0.313884    11.00000   -1.50000
AFIX   0

O48   4    0.131521    0.040135    0.543293    10.33333    0.07187
H48A  2    0.124867    0.060094    0.519452    10.33333   -1.50000
H48B  2    0.094427    0.029593    0.560515    10.33333   -1.50000
O47   4    0.128531    0.041079    0.449495    10.33333    0.07014
H47A  2    0.105567    0.026891    0.475156    10.33333   -1.50000
H47B  2    0.103420    0.005398    0.430982    10.33333   -1.50000
PART -1
O49   4    0.318718    0.618219    0.483578    10.22222    0.07414
H49A  2    0.333862    0.663264    0.490357    10.22222   -1.50000
H49B  2    0.286015    0.607900    0.462816    10.22222   -1.50000
PART 0
part 1
O42   4    0.329484    0.541415    0.413526    10.66666    0.04432
H42A  2    0.331039    0.553746    0.441775    10.66666   -1.50000
H42B  2    0.369226    0.576058    0.401843    10.66666   -1.50000

part 2
O46   4    0.271657    0.544386    0.459702    10.33333    0.06958
H46   2    0.269312    0.528458    0.487143    10.33333   -1.50000
H42C  2    0.312262    0.550135    0.449083    10.33333   -1.50000
O43   4    0.421798    0.619435    0.613878    10.33333    0.04622
H43A  2    0.396183    0.616088    0.637652    10.33333   -1.50000
H43B  2    0.422758    0.654301    0.598030    10.33333   -1.50000
O44   4    0.216115    0.467100    0.526068    10.33333    0.05025
H44A  2    0.253509    0.490494    0.543668    10.33333   -1.50000
H44B  2    0.200832    0.421675    0.531728    10.33333   -1.50000
O45   4    0.306741    0.513273    0.580309    10.33333    0.07030
H45A  2    0.328035    0.548403    0.599761    10.33333   -1.50000
H45B  2    0.313909    0.479246    0.590809    10.33333   -1.50000
part 0

HKLF 4

REM  fertig in R-3
REM R1 =  0.0385 for    6705 Fo > 4sig(Fo)  and  0.0395 for all    6849 data
REM    452 parameters refined using     24 restraints

END

WGHT      0.0634     89.4315

REM Highest difference peak  1.031,  deepest hole -0.424,  1-sigma level  0.124
Q1    1   0.2691  0.5212  0.5099  11.00000  0.05    0.90
Q2    1   0.4094  0.6401  0.6119  11.00000  0.05    0.85
Q3    1   0.2615  0.5144  0.5556  11.00000  0.05    0.82
Q4    1   0.1908  0.4469  0.5141  11.00000  0.05    0.78
Q5    1   0.3355  0.5421  0.3962  11.00000  0.05    0.72
Q6    1   0.3896  0.6692  0.3826  11.00000  0.05    0.71
Q7    1   0.4052  0.5839  0.3322  11.00000  0.05    0.70
Q8    1   0.4038  0.6384  0.6549  11.00000  0.05    0.70
Q9    1   0.2764  0.6129  0.4429  11.00000  0.05    0.68
Q10   1   0.2892  0.4991  0.5519  11.00000  0.05    0.65
;
_shelx_res_checksum              76965
####################################################################### 
# 
# This file contains crystal structure data downloaded from the 
# Cambridge Structural Database (CSD) hosted by the Cambridge 
# Crystallographic Data Centre (CCDC).
# 
# Full information about CCDC data access policies and citation 
# guidelines are available at http://www.ccdc.cam.ac.uk/access/V1 
# 
# Audit and citation data items may have been added by the CCDC. 
# Please retain this information to preserve the provenance of 
# this file and to allow appropriate attribution of the data. 
# 
#######################################################################

data_mr119_sq
_database_code_depnum_ccdc_archive 'CCDC 1985320'
loop_
_audit_author_name
_audit_author_address
'Ana-Maria Krause'
;University Wuerzburg
Germany
;
_audit_update_record             
;
2020-02-20 deposited with the CCDC.	2020-04-20 downloaded from the CCDC.
;

_audit_creation_method           SHELXL-2018/3
_shelx_SHELXL_version_number     2018/3
_chemical_name_systematic        ?
_chemical_name_common            ?
_chemical_melting_point          ?
_chemical_formula_moiety         'C84 H48 F6 N12 O12 Ru3'
_chemical_formula_sum            'C84 H48 F6 N12 O12 Ru3'
_chemical_formula_weight         1834.55

loop_
_atom_type_symbol
_atom_type_description
_atom_type_scat_dispersion_real
_atom_type_scat_dispersion_imag
_atom_type_scat_source
C C 0.0181 0.0091 'International Tables Vol C Tables 4.2.6.8 and 6.1.1.4'
H H 0.0000 0.0000 'International Tables Vol C Tables 4.2.6.8 and 6.1.1.4'
F F 0.0727 0.0534 'International Tables Vol C Tables 4.2.6.8 and 6.1.1.4'
N N 0.0311 0.0180 'International Tables Vol C Tables 4.2.6.8 and 6.1.1.4'
O O 0.0492 0.0322 'International Tables Vol C Tables 4.2.6.8 and 6.1.1.4'
Ru Ru 0.0552 3.2960 'International Tables Vol C Tables 4.2.6.8 and 6.1.1.4'

_space_group_crystal_system      triclinic
_space_group_IT_number           2
_space_group_name_H-M_alt        'P -1'
_space_group_name_Hall           '-P 1'

_shelx_space_group_comment       
;
The symmetry employed for this shelxl refinement is uniquely defined
by the following loop, which should always be used as a source of
symmetry information in preference to the above space-group names.
They are only intended as comments.
;

loop_
_space_group_symop_operation_xyz
'x, y, z'
'-x, -y, -z'

_cell_length_a                   15.9552(3)
_cell_length_b                   18.9386(4)
_cell_length_c                   21.0317(4)
_cell_angle_alpha                65.1450(10)
_cell_angle_beta                 87.2920(10)
_cell_angle_gamma                76.6310(10)
_cell_volume                     5601.2(2)
_cell_formula_units_Z            2
_cell_measurement_temperature    100(2)
_cell_measurement_reflns_used    9707
_cell_measurement_theta_min      2.32
_cell_measurement_theta_max      72.36

_exptl_crystal_description       block
_exptl_crystal_colour            red
_exptl_crystal_density_meas      ?
_exptl_crystal_density_method    ?
_exptl_crystal_density_diffrn    1.088
_exptl_crystal_F_000             1836
_exptl_transmission_factor_min   ?
_exptl_transmission_factor_max   ?
_exptl_crystal_size_max          0.212
_exptl_crystal_size_mid          0.160
_exptl_crystal_size_min          0.050
_exptl_absorpt_coefficient_mu    3.742
_shelx_estimated_absorpt_T_min   ?
_shelx_estimated_absorpt_T_max   ?
_exptl_absorpt_correction_type   multi-scan
_exptl_absorpt_correction_T_min  0.5414
_exptl_absorpt_correction_T_max  0.7536
_exptl_absorpt_process_details   Bruker-SADABS
_exptl_absorpt_special_details   ?
_diffrn_ambient_temperature      100(2)
_diffrn_radiation_wavelength     1.54178
_diffrn_radiation_type           CuK\a
_diffrn_source                   Cu/K(alpha)_ImuS_Microsource
_diffrn_measurement_device_type  Bruker-Kappa-D8Quest_PhotonII
_diffrn_measurement_method       omega_and_phi_scan
_diffrn_detector_area_resol_mean ?
_diffrn_reflns_number            100336
_diffrn_reflns_av_unetI/netI     0.0492
_diffrn_reflns_av_R_equivalents  0.0713
_diffrn_reflns_limit_h_min       -19
_diffrn_reflns_limit_h_max       19
_diffrn_reflns_limit_k_min       -23
_diffrn_reflns_limit_k_max       23
_diffrn_reflns_limit_l_min       -26
_diffrn_reflns_limit_l_max       24
_diffrn_reflns_theta_min         2.319
_diffrn_reflns_theta_max         72.520
_diffrn_reflns_theta_full        67.679
_diffrn_measured_fraction_theta_max 0.995
_diffrn_measured_fraction_theta_full 0.999
_diffrn_reflns_Laue_measured_fraction_max 0.995
_diffrn_reflns_Laue_measured_fraction_full 0.999
_diffrn_reflns_point_group_measured_fraction_max 0.995
_diffrn_reflns_point_group_measured_fraction_full 0.999
_reflns_number_total             22101
_reflns_number_gt                18147
_reflns_threshold_expression     'I > 2\s(I)'
_reflns_Friedel_coverage         0.000
_reflns_Friedel_fraction_max     .
_reflns_Friedel_fraction_full    .

_reflns_special_details          
;
 Reflections were merged by SHELXL according to the crystal
 class for the calculation of statistics and refinement.
 
 Structure factors included contributions from the .fab file.
 
 _reflns_Friedel_fraction is defined as the number of unique
 Friedel pairs measured divided by the number that would be
 possible theoretically, ignoring centric projections and
 systematic absences.

The structure contain large solvent accessible voids. They are 
presumably filled with methanol and water molecules and could 
not be modeled satisfactorily. Therefore the PLATON squeeze 
routine was used. The remaining structure could be refined 
nicely.

PLATON SQUEEZE reports that the volume of total potential 
solvent accessible void is 2528 Ang**3 per unit cell/per molecule 
and an electron count of 727 electrons.

Details about the Squeezed Material
loop_
  _platon_squeeze_void_nr
  _platon_squeeze_void_average_x
  _platon_squeeze_void_average_y
  _platon_squeeze_void_average_z
  _platon_squeeze_void_volume
  _platon_squeeze_void_count_electrons
  _platon_squeeze_void_content
   1 -0.042  0.050  0.447      2527       727 ' '
_platon_squeeze_void_probe_radius                  1.20
_platon_squeeze_details                           ?

;

_computing_data_collection       'Bruker APEX3'
_computing_cell_refinement       'Bruker SAINT'
_computing_data_reduction        'Bruker SAINT'
_computing_structure_solution    'SHELXT 2014/5 (Sheldrick, 2014)'
_computing_structure_refinement  'SHELXL-2018/3 (Sheldrick, 2018)'
_computing_molecular_graphics    'Bruker SHELXTL'
_computing_publication_material  'Bruker SHELXTL'
_refine_special_details          ?
_refine_ls_structure_factor_coef Fsqd
_refine_ls_matrix_type           full
_refine_ls_weighting_scheme      calc
_refine_ls_weighting_details     
'w=1/[\s^2^(Fo^2^)+(0.0435P)^2^+3.9318P] where P=(Fo^2^+2Fc^2^)/3'
_atom_sites_solution_primary     ?
_atom_sites_solution_secondary   ?
_atom_sites_solution_hydrogens   geom
_refine_ls_hydrogen_treatment    constr
_refine_ls_extinction_method     none
_refine_ls_extinction_coef       .
_refine_ls_number_reflns         22101
_refine_ls_number_parameters     1054
_refine_ls_number_restraints     0
_refine_ls_R_factor_all          0.0526
_refine_ls_R_factor_gt           0.0407
_refine_ls_wR_factor_ref         0.0997
_refine_ls_wR_factor_gt          0.0938
_refine_ls_goodness_of_fit_ref   1.026
_refine_ls_restrained_S_all      1.026
_refine_ls_shift/su_max          0.002
_refine_ls_shift/su_mean         0.000

loop_
_atom_site_label
_atom_site_type_symbol
_atom_site_fract_x
_atom_site_fract_y
_atom_site_fract_z
_atom_site_U_iso_or_equiv
_atom_site_adp_type
_atom_site_occupancy
_atom_site_site_symmetry_order
_atom_site_calc_flag
_atom_site_refinement_flags_posn
_atom_site_refinement_flags_adp
_atom_site_refinement_flags_occupancy
_atom_site_disorder_assembly
_atom_site_disorder_group
Ru2 Ru 0.49100(2) 0.91360(2) 0.77803(2) 0.02470(6) Uani 1 1 d . . . . .
Ru3 Ru 0.07889(2) 0.89936(2) 0.30136(2) 0.02623(6) Uani 1 1 d . . . . .
F1 F 0.34392(14) 0.36450(11) 1.10553(9) 0.0369(4) Uani 1 1 d . . . . .
F2 F 0.12544(17) 0.28236(11) 0.59662(10) 0.0474(6) Uani 1 1 d . . . . .
F3 F 0.49269(13) 0.65165(10) 1.07961(9) 0.0341(4) Uani 1 1 d . . . . .
F4 F 0.49269(12) 1.13049(11) 0.46244(9) 0.0344(4) Uani 1 1 d . . . . .
F5 F 0.07837(14) 1.19313(11) 0.35953(11) 0.0421(5) Uani 1 1 d . . . . .
F6 F 0.04925(18) 0.58188(11) 0.29323(11) 0.0504(6) Uani 1 1 d . . . . .
O1 O -0.02236(18) 0.38625(16) 0.87611(15) 0.0476(6) Uani 1 1 d . . . . .
O2 O 0.11727(16) 0.33083(13) 0.87519(12) 0.0340(5) Uani 1 1 d . . . . .
O3 O 0.36009(15) 0.28053(12) 0.84387(11) 0.0322(5) Uani 1 1 d . . . . .
O4 O 0.49662(16) 0.27993(15) 0.81398(14) 0.0410(5) Uani 1 1 d . . . . .
O5 O 0.29449(14) 1.08040(13) 0.80867(12) 0.0337(5) Uani 1 1 d . . . . .
O6 O 0.36066(14) 0.97831(12) 0.78304(11) 0.0287(4) Uani 1 1 d . . . . .
O7 O 0.51553(15) 0.81584(13) 0.74460(11) 0.0326(5) Uani 1 1 d . . . . .
O8 O 0.62680(17) 0.73103(14) 0.72622(13) 0.0403(5) Uani 1 1 d . . . . .
O9 O 0.17662(17) 0.99924(16) 0.10481(13) 0.0440(6) Uani 1 1 d . . . . .
O10 O 0.17343(15) 0.92730(14) 0.22070(12) 0.0342(5) Uani 1 1 d . . . . .
O11 O 0.11535(15) 0.83577(13) 0.41437(11) 0.0334(5) Uani 1 1 d . . . . .
O12 O 0.05188(19) 0.79895(18) 0.51673(13) 0.0499(7) Uani 1 1 d . . . . .
N1 N 0.15020(18) 0.46691(15) 0.79278(13) 0.0306(6) Uani 1 1 d . . . . .
N2 N 0.30999(19) 0.43430(15) 0.77256(13) 0.0302(6) Uani 1 1 d . . . . .
N3 N 0.26694(17) 0.37350(14) 0.91891(12) 0.0252(5) Uani 1 1 d . . . . .
N4 N 0.20305(18) 0.34105(14) 0.74668(13) 0.0282(5) Uani 1 1 d . . . . .
N5 N 0.51276(16) 0.99150(14) 0.80807(12) 0.0250(5) Uani 1 1 d . . . . .
N6 N 0.61536(17) 0.88233(14) 0.78364(12) 0.0274(5) Uani 1 1 d . . . . .
N7 N 0.48877(17) 0.82935(14) 0.88184(13) 0.0268(5) Uani 1 1 d . . . . .
N8 N 0.48808(17) 0.99127(14) 0.67250(13) 0.0258(5) Uani 1 1 d . . . . .
N9 N 0.00611(17) 0.95992(14) 0.21513(13) 0.0276(5) Uani 1 1 d . . . . .
N10 N -0.03217(18) 0.89833(15) 0.34271(14) 0.0294(5) Uani 1 1 d . . . . .
N11 N 0.08328(18) 1.00202(15) 0.31424(13) 0.0301(5) Uani 1 1 d . . . . .
N12 N 0.07868(17) 0.79087(14) 0.29472(13) 0.0275(5) Uani 1 1 d . . . . .
C1 C 0.0511(2) 0.3901(2) 0.85714(18) 0.0350(7) Uani 1 1 d . . . . .
C2 C 0.0677(2) 0.4712(2) 0.80852(18) 0.0382(7) Uani 1 1 d . . . . .
C3 C 0.0078(3) 0.5440(2) 0.7805(2) 0.0477(9) Uani 1 1 d . . . . .
H3 H -0.051074 0.547602 0.791278 0.057 Uiso 1 1 calc R U . . .
C4 C 0.0361(3) 0.6115(2) 0.7363(2) 0.0513(10) Uani 1 1 d . . . . .
H4 H -0.004103 0.661867 0.717135 0.062 Uiso 1 1 calc R U . . .
C5 C 0.1214(3) 0.6069(2) 0.7197(2) 0.0464(9) Uani 1 1 d . . . . .
H5 H 0.139879 0.653372 0.688847 0.056 Uiso 1 1 calc R U . . .
C6 C 0.1794(2) 0.53327(18) 0.74881(17) 0.0358(7) Uani 1 1 d . . . . .
C7 C 0.2716(2) 0.51431(18) 0.73753(17) 0.0351(7) Uani 1 1 d . . . . .
C8 C 0.3228(3) 0.5662(2) 0.6996(2) 0.0482(9) Uani 1 1 d . . . . .
H8 H 0.298079 0.621889 0.675472 0.058 Uiso 1 1 calc R U . . .
C9 C 0.4101(3) 0.5366(2) 0.6969(2) 0.0568(11) Uani 1 1 d . . . . .
H9 H 0.445273 0.572150 0.670973 0.068 Uiso 1 1 calc R U . . .
C10 C 0.4466(3) 0.4548(2) 0.7322(2) 0.0485(9) Uani 1 1 d . . . . .
H10 H 0.506395 0.433857 0.730437 0.058 Uiso 1 1 calc R U . . .
C11 C 0.3935(2) 0.40505(19) 0.76972(16) 0.0341(7) Uani 1 1 d . . . . .
C12 C 0.4200(2) 0.31410(18) 0.81258(16) 0.0317(7) Uani 1 1 d . . . . .
C13 C 0.2612(2) 0.31070(18) 0.98047(16) 0.0300(6) Uani 1 1 d . . . . .
H13 H 0.239100 0.268433 0.979960 0.036 Uiso 1 1 calc R U . . .
C14 C 0.2867(2) 0.30712(18) 1.04372(16) 0.0316(6) Uani 1 1 d . . . . .
H14 H 0.282935 0.262696 1.086483 0.038 Uiso 1 1 calc R U . . .
C15 C 0.3178(2) 0.36920(18) 1.04365(15) 0.0282(6) Uani 1 1 d . . . . .
C16 C 0.3238(2) 0.43477(17) 0.98226(15) 0.0264(6) Uani 1 1 d . . . . .
C17 C 0.29611(19) 0.43337(16) 0.92072(15) 0.0249(6) Uani 1 1 d . . . . .
H17 H 0.298220 0.477786 0.877497 0.030 Uiso 1 1 calc R U . . .
C18 C 0.3584(2) 0.50314(16) 0.97779(14) 0.0245(6) Uani 1 1 d . . . . .
C19 C 0.3362(2) 0.53755(18) 1.02533(15) 0.0282(6) Uani 1 1 d . . . . .
H19 H 0.299234 0.516670 1.061785 0.034 Uiso 1 1 calc R U . . .
C20 C 0.3682(2) 0.60210(17) 1.01930(15) 0.0285(6) Uani 1 1 d . . . . .
H20 H 0.353057 0.625117 1.051819 0.034 Uiso 1 1 calc R U . . .
C21 C 0.42209(19) 0.63343(16) 0.96611(15) 0.0259(6) Uani 1 1 d . . . . .
C22 C 0.4438(2) 0.59906(17) 0.91830(15) 0.0266(6) Uani 1 1 d . . . . .
H22 H 0.480259 0.620253 0.881545 0.032 Uiso 1 1 calc R U . . .
C23 C 0.4124(2) 0.53480(17) 0.92441(15) 0.0276(6) Uani 1 1 d . . . . .
H23 H 0.427650 0.511754 0.891922 0.033 Uiso 1 1 calc R U . . .
C24 C 0.4562(2) 0.70331(16) 0.95844(15) 0.0258(6) Uani 1 1 d . . . . .
C25 C 0.4884(2) 0.71106(17) 1.01479(16) 0.0289(6) Uani 1 1 d . . . . .
C26 C 0.5194(2) 0.77671(18) 1.00573(16) 0.0301(6) Uani 1 1 d . . . . .
H26 H 0.540792 0.781791 1.044624 0.036 Uiso 1 1 calc R U . . .
C27 C 0.5184(2) 0.83443(18) 0.93863(17) 0.0307(6) Uani 1 1 d . . . . .
H27 H 0.539338 0.880017 0.931765 0.037 Uiso 1 1 calc R U . . .
C28 C 0.4585(2) 0.76479(17) 0.89292(15) 0.0270(6) Uani 1 1 d . . . . .
H28 H 0.437215 0.761044 0.853280 0.032 Uiso 1 1 calc R U . . .
C29 C 0.3593(2) 1.03551(17) 0.80182(15) 0.0281(6) Uani 1 1 d . . . . .
C30 C 0.4473(2) 1.04470(17) 0.81727(15) 0.0280(6) Uani 1 1 d . . . . .
C31 C 0.4645(2) 1.10040(18) 0.83827(16) 0.0307(6) Uani 1 1 d . . . . .
H31 H 0.418920 1.139349 0.843786 0.037 Uiso 1 1 calc R U . . .
C32 C 0.5506(2) 1.09790(18) 0.85117(17) 0.0319(6) Uani 1 1 d . . . . .
H32 H 0.563608 1.135296 0.866054 0.038 Uiso 1 1 calc R U . . .
C33 C 0.6177(2) 1.04127(18) 0.84247(17) 0.0318(6) Uani 1 1 d . . . . .
H33 H 0.676033 1.039405 0.851768 0.038 Uiso 1 1 calc R U . . .
C34 C 0.5976(2) 0.98770(17) 0.82000(15) 0.0271(6) Uani 1 1 d . . . . .
C35 C 0.6571(2) 0.92337(17) 0.80651(15) 0.0282(6) Uani 1 1 d . . . . .
C36 C 0.7460(2) 0.90246(18) 0.81385(16) 0.0322(6) Uani 1 1 d . . . . .
H36 H 0.776108 0.930675 0.829315 0.039 Uiso 1 1 calc R U . . .
C37 C 0.7913(2) 0.83986(19) 0.79853(17) 0.0334(7) Uani 1 1 d . . . . .
H37 H 0.852509 0.825023 0.803720 0.040 Uiso 1 1 calc R U . . .
C38 C 0.7467(2) 0.79895(19) 0.77554(16) 0.0343(7) Uani 1 1 d . . . . .
H38 H 0.777092 0.755901 0.765247 0.041 Uiso 1 1 calc R U . . .
C39 C 0.6576(2) 0.82183(17) 0.76791(15) 0.0305(6) Uani 1 1 d . . . . .
C40 C 0.5965(2) 0.78617(18) 0.74388(15) 0.0324(7) Uani 1 1 d . . . . .
C41 C 0.5461(2) 1.03676(18) 0.64681(16) 0.0294(6) Uani 1 1 d . . . . .
H41 H 0.587433 1.035418 0.678603 0.035 Uiso 1 1 calc R U . . .
C42 C 0.5480(2) 1.08511(18) 0.57636(17) 0.0300(6) Uani 1 1 d . . . . .
H42 H 0.589566 1.116484 0.559578 0.036 Uiso 1 1 calc R U . . .
C43 C 0.4874(2) 1.08627(18) 0.53126(15) 0.0291(6) Uani 1 1 d . . . . .
C44 C 0.4244(2) 1.04295(17) 0.55421(15) 0.0266(6) Uani 1 1 d . . . . .
C45 C 0.42836(19) 0.99611(17) 0.62690(16) 0.0259(6) Uani 1 1 d . . . . .
H45 H 0.386018 0.965802 0.645076 0.031 Uiso 1 1 calc R U . . .
C46 C 0.3555(2) 1.04646(17) 0.50716(15) 0.0263(6) Uani 1 1 d . . . . .
C47 C 0.3226(2) 1.11751(18) 0.44857(15) 0.0286(6) Uani 1 1 d . . . . .
H47 H 0.345779 1.162843 0.438188 0.034 Uiso 1 1 calc R U . . .
C48 C 0.2563(2) 1.12254(18) 0.40527(16) 0.0313(7) Uani 1 1 d . . . . .
H48 H 0.234529 1.171351 0.365571 0.038 Uiso 1 1 calc R U . . .
C49 C 0.2214(2) 1.05692(18) 0.41935(15) 0.0278(6) Uani 1 1 d . . . . .
C50 C 0.2535(2) 0.98605(18) 0.47858(16) 0.0289(6) Uani 1 1 d . . . . .
H50 H 0.229945 0.940848 0.489450 0.035 Uiso 1 1 calc R U . . .
C51 C 0.3195(2) 0.98162(18) 0.52142(16) 0.0291(6) Uani 1 1 d . . . . .
H51 H 0.340669 0.933082 0.561546 0.035 Uiso 1 1 calc R U . . .
C52 C 0.1502(2) 1.06288(18) 0.37274(15) 0.0287(6) Uani 1 1 d . . . . .
C53 C 0.0829(2) 1.12979(18) 0.34415(17) 0.0342(7) Uani 1 1 d . . . . .
C54 C 0.0178(2) 1.1343(2) 0.30156(19) 0.0402(8) Uani 1 1 d . . . . .
H54 H -0.027342 1.181281 0.281971 0.048 Uiso 1 1 calc R U . . .
C55 C 0.0194(2) 1.06956(19) 0.28791(18) 0.0375(8) Uani 1 1 d . . . . .
H55 H -0.025982 1.071987 0.258860 0.045 Uiso 1 1 calc R U . . .
C56 C 0.1469(2) 1.00029(18) 0.35485(15) 0.0294(6) Uani 1 1 d . . . . .
H56 H 0.192504 0.953575 0.372560 0.035 Uiso 1 1 calc R U . . .
C57 C 0.1373(2) 0.9718(2) 0.15796(17) 0.0348(7) Uani 1 1 d . . . . .
C58 C 0.0391(2) 0.99039(18) 0.15238(17) 0.0316(6) Uani 1 1 d . . . . .
C59 C -0.0144(2) 1.0334(2) 0.09192(18) 0.0406(8) Uani 1 1 d . . . . .
H59 H 0.008808 1.055088 0.047196 0.049 Uiso 1 1 calc R U . . .
C60 C -0.1030(3) 1.0440(2) 0.09864(19) 0.0452(9) Uani 1 1 d . . . . .
H60 H -0.140865 1.073611 0.057899 0.054 Uiso 1 1 calc R U . . .
C61 C -0.1372(2) 1.0119(2) 0.16400(19) 0.0383(7) Uani 1 1 d . . . . .
H61 H -0.197733 1.018874 0.168365 0.046 Uiso 1 1 calc R U . . .
C62 C -0.0801(2) 0.96918(18) 0.22276(16) 0.0311(6) Uani 1 1 d . . . . .
C63 C -0.1032(2) 0.93347(17) 0.29701(16) 0.0292(6) Uani 1 1 d . . . . .
C64 C -0.1847(2) 0.93406(19) 0.32363(18) 0.0350(7) Uani 1 1 d . . . . .
H64 H -0.234956 0.958810 0.292788 0.042 Uiso 1 1 calc R U . . .
C65 C -0.1919(2) 0.8984(2) 0.39506(19) 0.0383(7) Uani 1 1 d . . . . .
H65 H -0.247346 0.897433 0.413484 0.046 Uiso 1 1 calc R U . . .
C66 C -0.1179(3) 0.8635(2) 0.44103(18) 0.0382(7) Uani 1 1 d . . . . .
H66 H -0.122476 0.839836 0.490431 0.046 Uiso 1 1 calc R U . . .
C67 C -0.0383(2) 0.86458(18) 0.41239(16) 0.0313(6) Uani 1 1 d . . . . .
C68 C 0.0490(2) 0.82942(19) 0.45248(17) 0.0329(7) Uani 1 1 d . . . . .
C69 C 0.0591(2) 0.78701(19) 0.23473(16) 0.0341(7) Uani 1 1 d . . . . .
H69 H 0.051981 0.834104 0.192111 0.041 Uiso 1 1 calc R U . . .
C70 C 0.0492(3) 0.7178(2) 0.23264(17) 0.0400(8) Uani 1 1 d . . . . .
H70 H 0.033614 0.717371 0.189798 0.048 Uiso 1 1 calc R U . . .
C71 C 0.0622(3) 0.64973(19) 0.29382(18) 0.0377(7) Uani 1 1 d . . . . .
C72 C 0.0841(2) 0.64933(19) 0.35710(17) 0.0357(7) Uani 1 1 d . . . . .
C73 C 0.0918(2) 0.72241(18) 0.35342(16) 0.0305(6) Uani 1 1 d . . . . .
H73 H 0.107659 0.724131 0.395643 0.037 Uiso 1 1 calc R U . . .
C74 C 0.0989(3) 0.57810(19) 0.42569(17) 0.0378(8) Uani 1 1 d . . . . .
C75 C 0.1482(3) 0.5043(2) 0.43162(18) 0.0426(9) Uani 1 1 d . . . . .
H75 H 0.170611 0.498392 0.391024 0.051 Uiso 1 1 calc R U . . .
C76 C 0.1647(3) 0.4390(2) 0.49729(18) 0.0426(9) Uani 1 1 d . . . . .
H76 H 0.198323 0.388698 0.501302 0.051 Uiso 1 1 calc R U . . .
C77 C 0.1319(3) 0.44760(18) 0.55681(17) 0.0375(8) Uani 1 1 d . . . . .
C78 C 0.0806(2) 0.52143(19) 0.55007(16) 0.0358(7) Uani 1 1 d . . . . .
H78 H 0.056721 0.527192 0.590339 0.043 Uiso 1 1 calc R U . . .
C79 C 0.0646(3) 0.58587(19) 0.48524(18) 0.0388(8) Uani 1 1 d . . . . .
H79 H 0.029957 0.635832 0.481159 0.047 Uiso 1 1 calc R U . . .
C80 C 0.1536(2) 0.38039(18) 0.62761(16) 0.0339(7) Uani 1 1 d . . . . .
C81 C 0.1520(2) 0.30210(19) 0.64529(17) 0.0348(7) Uani 1 1 d . . . . .
C82 C 0.1769(2) 0.24292(18) 0.71197(17) 0.0337(7) Uani 1 1 d . . . . .
H82 H 0.176117 0.188925 0.723369 0.040 Uiso 1 1 calc R U . . .
C83 C 0.2028(2) 0.26445(17) 0.76151(16) 0.0302(6) Uani 1 1 d . . . . .
H83 H 0.221019 0.224252 0.807418 0.036 Uiso 1 1 calc R U . . .
C84 C 0.1809(2) 0.39632(17) 0.68139(16) 0.0320(7) Uani 1 1 d . . . . .
H84 H 0.183849 0.449634 0.670734 0.038 Uiso 1 1 calc R U . . .
Ru1 Ru 0.23506(2) 0.36635(2) 0.82764(2) 0.02594(6) Uani 1 1 d . . . . .

loop_
_atom_site_aniso_label
_atom_site_aniso_U_11
_atom_site_aniso_U_22
_atom_site_aniso_U_33
_atom_site_aniso_U_23
_atom_site_aniso_U_13
_atom_site_aniso_U_12
Ru2 0.02990(12) 0.02090(10) 0.02164(10) -0.00519(8) -0.00660(8) -0.00862(8)
Ru3 0.03216(12) 0.02221(10) 0.02224(10) -0.00508(8) -0.00752(8) -0.00902(8)
F1 0.0566(12) 0.0319(9) 0.0224(8) -0.0071(7) -0.0069(8) -0.0174(9)
F2 0.0816(16) 0.0263(9) 0.0336(10) -0.0122(8) -0.0247(10) -0.0064(9)
F3 0.0533(12) 0.0247(8) 0.0222(8) -0.0041(7) -0.0068(8) -0.0147(8)
F4 0.0366(10) 0.0375(9) 0.0237(8) -0.0054(7) 0.0005(7) -0.0126(8)
F5 0.0499(12) 0.0288(9) 0.0483(11) -0.0187(9) -0.0179(9) -0.0015(8)
F6 0.0936(18) 0.0266(9) 0.0326(10) -0.0097(8) -0.0103(10) -0.0199(10)
O1 0.0439(15) 0.0483(15) 0.0512(15) -0.0199(12) -0.0007(12) -0.0133(12)
O2 0.0418(13) 0.0285(11) 0.0335(11) -0.0125(9) -0.0020(9) -0.0118(10)
O3 0.0457(13) 0.0220(10) 0.0283(11) -0.0101(8) -0.0074(9) -0.0060(9)
O4 0.0412(14) 0.0374(12) 0.0458(14) -0.0213(11) -0.0048(11) -0.0032(11)
O5 0.0291(11) 0.0321(11) 0.0381(12) -0.0123(9) -0.0017(9) -0.0078(9)
O6 0.0296(11) 0.0279(10) 0.0270(10) -0.0081(8) -0.0051(8) -0.0097(8)
O7 0.0430(13) 0.0286(10) 0.0276(11) -0.0107(9) -0.0076(9) -0.0112(9)
O8 0.0524(15) 0.0323(12) 0.0377(12) -0.0177(10) -0.0069(11) -0.0050(10)
O9 0.0453(14) 0.0523(15) 0.0331(12) -0.0106(11) -0.0005(10) -0.0229(12)
O10 0.0340(12) 0.0358(11) 0.0314(11) -0.0113(9) -0.0060(9) -0.0092(9)
O11 0.0418(13) 0.0267(10) 0.0288(11) -0.0080(9) -0.0102(9) -0.0074(9)
O12 0.0567(17) 0.0584(16) 0.0283(13) -0.0125(12) -0.0068(11) -0.0110(13)
N1 0.0423(16) 0.0247(12) 0.0240(12) -0.0093(10) -0.0063(11) -0.0064(11)
N2 0.0449(16) 0.0217(11) 0.0240(12) -0.0070(10) -0.0063(11) -0.0116(11)
N3 0.0357(14) 0.0190(10) 0.0180(11) -0.0049(9) -0.0043(9) -0.0054(10)
N4 0.0409(15) 0.0229(11) 0.0216(11) -0.0084(10) -0.0074(10) -0.0090(10)
N5 0.0304(13) 0.0199(11) 0.0211(11) -0.0029(9) -0.0042(9) -0.0095(9)
N6 0.0375(14) 0.0200(11) 0.0204(11) -0.0041(9) -0.0066(10) -0.0057(10)
N7 0.0327(13) 0.0233(11) 0.0221(11) -0.0056(9) -0.0043(10) -0.0087(10)
N8 0.0308(13) 0.0206(11) 0.0229(11) -0.0049(9) -0.0032(10) -0.0079(10)
N9 0.0319(13) 0.0245(11) 0.0248(12) -0.0057(10) -0.0081(10) -0.0106(10)
N10 0.0372(14) 0.0230(11) 0.0316(13) -0.0126(10) -0.0030(11) -0.0105(10)
N11 0.0373(14) 0.0228(11) 0.0268(12) -0.0058(10) -0.0065(10) -0.0082(10)
N12 0.0336(14) 0.0232(11) 0.0231(12) -0.0060(10) -0.0042(10) -0.0080(10)
C1 0.0375(18) 0.0384(17) 0.0350(17) -0.0194(14) -0.0027(13) -0.0112(14)
C2 0.050(2) 0.0321(16) 0.0363(17) -0.0165(14) -0.0066(15) -0.0097(15)
C3 0.042(2) 0.0423(19) 0.059(2) -0.0257(18) -0.0107(17) 0.0017(16)
C4 0.054(2) 0.0260(16) 0.066(3) -0.0154(17) -0.015(2) 0.0020(16)
C5 0.060(2) 0.0223(15) 0.048(2) -0.0075(14) -0.0133(18) -0.0036(15)
C6 0.052(2) 0.0230(14) 0.0310(16) -0.0076(12) -0.0104(14) -0.0113(14)
C7 0.050(2) 0.0226(14) 0.0290(15) -0.0050(12) -0.0115(14) -0.0098(13)
C8 0.067(3) 0.0297(17) 0.043(2) -0.0026(15) -0.0016(18) -0.0241(17)
C9 0.060(3) 0.041(2) 0.056(2) -0.0010(18) 0.001(2) -0.0243(19)
C10 0.051(2) 0.0421(19) 0.050(2) -0.0128(17) 0.0034(17) -0.0192(17)
C11 0.0460(19) 0.0276(15) 0.0270(15) -0.0085(12) -0.0028(13) -0.0102(14)
C12 0.0423(19) 0.0277(15) 0.0295(15) -0.0150(12) -0.0044(13) -0.0091(13)
C13 0.0368(17) 0.0263(14) 0.0278(15) -0.0094(12) -0.0033(12) -0.0118(12)
C14 0.0431(18) 0.0227(14) 0.0268(15) -0.0071(12) -0.0024(13) -0.0090(13)
C15 0.0363(16) 0.0262(14) 0.0213(13) -0.0090(11) -0.0052(11) -0.0067(12)
C16 0.0308(15) 0.0231(13) 0.0263(14) -0.0103(11) -0.0022(11) -0.0074(11)
C17 0.0299(15) 0.0187(12) 0.0240(13) -0.0069(10) -0.0032(11) -0.0047(11)
C18 0.0331(15) 0.0172(12) 0.0205(13) -0.0045(10) -0.0060(11) -0.0060(11)
C19 0.0366(16) 0.0273(14) 0.0240(14) -0.0113(11) 0.0022(12) -0.0126(12)
C20 0.0349(16) 0.0255(14) 0.0257(14) -0.0112(12) -0.0022(12) -0.0062(12)
C21 0.0287(15) 0.0202(13) 0.0286(14) -0.0085(11) -0.0054(11) -0.0072(11)
C22 0.0301(15) 0.0230(13) 0.0240(13) -0.0068(11) -0.0032(11) -0.0060(11)
C23 0.0380(17) 0.0225(13) 0.0246(14) -0.0126(11) -0.0042(12) -0.0051(12)
C24 0.0305(15) 0.0190(12) 0.0266(14) -0.0084(11) -0.0058(11) -0.0042(11)
C25 0.0389(17) 0.0199(13) 0.0256(14) -0.0071(11) -0.0041(12) -0.0060(12)
C26 0.0377(17) 0.0262(14) 0.0261(14) -0.0095(12) -0.0076(12) -0.0080(12)
C27 0.0345(16) 0.0283(14) 0.0314(15) -0.0124(12) -0.0056(12) -0.0099(12)
C28 0.0312(15) 0.0236(13) 0.0270(14) -0.0101(11) -0.0048(11) -0.0076(11)
C29 0.0305(16) 0.0259(14) 0.0215(13) -0.0015(11) -0.0064(11) -0.0100(12)
C30 0.0336(16) 0.0206(13) 0.0246(14) -0.0030(11) -0.0055(11) -0.0081(11)
C31 0.0355(17) 0.0230(13) 0.0307(15) -0.0086(12) -0.0062(12) -0.0054(12)
C32 0.0363(17) 0.0273(14) 0.0365(16) -0.0161(13) -0.0042(13) -0.0090(13)
C33 0.0323(16) 0.0278(14) 0.0341(16) -0.0100(13) -0.0067(13) -0.0093(12)
C34 0.0280(15) 0.0233(13) 0.0244(14) -0.0041(11) -0.0068(11) -0.0057(11)
C35 0.0326(16) 0.0256(14) 0.0215(13) -0.0037(11) -0.0046(11) -0.0083(12)
C36 0.0366(17) 0.0274(14) 0.0277(15) -0.0050(12) -0.0036(12) -0.0103(13)
C37 0.0301(16) 0.0320(15) 0.0301(15) -0.0056(13) -0.0005(12) -0.0067(13)
C38 0.0423(19) 0.0298(15) 0.0252(15) -0.0083(12) 0.0009(13) -0.0040(13)
C39 0.0431(18) 0.0239(13) 0.0196(13) -0.0044(11) -0.0038(12) -0.0073(13)
C40 0.048(2) 0.0257(14) 0.0207(14) -0.0058(11) -0.0021(13) -0.0113(13)
C41 0.0272(15) 0.0308(15) 0.0305(15) -0.0115(12) -0.0029(12) -0.0091(12)
C42 0.0299(16) 0.0288(14) 0.0317(15) -0.0121(12) 0.0034(12) -0.0091(12)
C43 0.0350(16) 0.0250(13) 0.0213(14) -0.0052(11) -0.0006(12) -0.0044(12)
C44 0.0296(15) 0.0237(13) 0.0256(14) -0.0097(11) -0.0035(11) -0.0048(11)
C45 0.0250(14) 0.0236(13) 0.0298(15) -0.0104(11) -0.0019(11) -0.0079(11)
C46 0.0293(15) 0.0254(13) 0.0232(13) -0.0095(11) -0.0017(11) -0.0052(11)
C47 0.0369(17) 0.0262(14) 0.0229(14) -0.0095(12) -0.0027(12) -0.0087(12)
C48 0.0426(18) 0.0261(14) 0.0231(14) -0.0061(11) -0.0089(12) -0.0105(13)
C49 0.0326(16) 0.0266(14) 0.0239(14) -0.0099(11) -0.0050(12) -0.0065(12)
C50 0.0350(16) 0.0237(13) 0.0289(15) -0.0106(12) -0.0019(12) -0.0086(12)
C51 0.0320(16) 0.0256(14) 0.0268(14) -0.0079(12) -0.0020(12) -0.0070(12)
C52 0.0357(16) 0.0265(14) 0.0209(13) -0.0067(11) -0.0044(12) -0.0066(12)
C53 0.0442(19) 0.0247(14) 0.0350(16) -0.0117(13) -0.0079(14) -0.0096(13)
C54 0.044(2) 0.0276(15) 0.0426(19) -0.0078(14) -0.0156(15) -0.0075(14)
C55 0.0411(19) 0.0278(15) 0.0375(17) -0.0070(13) -0.0190(14) -0.0054(13)
C56 0.0377(17) 0.0243(13) 0.0239(14) -0.0070(11) -0.0045(12) -0.0081(12)
C57 0.0415(19) 0.0349(16) 0.0311(16) -0.0121(13) -0.0002(13) -0.0177(14)
C58 0.0323(16) 0.0284(14) 0.0327(16) -0.0097(12) -0.0056(13) -0.0093(12)
C59 0.045(2) 0.0405(18) 0.0286(16) -0.0035(14) -0.0069(14) -0.0163(15)
C60 0.045(2) 0.0449(19) 0.0355(18) -0.0043(15) -0.0169(15) -0.0126(16)
C61 0.0318(17) 0.0392(17) 0.0398(18) -0.0086(14) -0.0088(14) -0.0139(14)
C62 0.0378(17) 0.0231(13) 0.0299(15) -0.0054(12) -0.0059(13) -0.0125(12)
C63 0.0360(17) 0.0229(13) 0.0319(15) -0.0124(12) -0.0066(12) -0.0098(12)
C64 0.0352(17) 0.0314(15) 0.0407(18) -0.0178(14) -0.0077(14) -0.0047(13)
C65 0.0368(18) 0.0384(17) 0.0458(19) -0.0240(15) 0.0011(15) -0.0078(14)
C66 0.053(2) 0.0323(16) 0.0350(17) -0.0200(14) -0.0009(15) -0.0092(15)
C67 0.0426(18) 0.0239(13) 0.0292(15) -0.0123(12) -0.0027(13) -0.0081(13)
C68 0.0415(18) 0.0284(15) 0.0283(15) -0.0104(12) -0.0052(13) -0.0085(13)
C69 0.0469(19) 0.0293(15) 0.0233(14) -0.0052(12) -0.0043(13) -0.0139(14)
C70 0.062(2) 0.0334(16) 0.0215(15) -0.0074(13) -0.0079(14) -0.0121(16)
C71 0.057(2) 0.0252(15) 0.0300(16) -0.0090(13) -0.0052(14) -0.0113(14)
C72 0.050(2) 0.0270(15) 0.0269(15) -0.0102(13) -0.0054(14) -0.0045(14)
C73 0.0370(17) 0.0269(14) 0.0236(14) -0.0089(12) -0.0065(12) -0.0020(12)
C74 0.060(2) 0.0241(14) 0.0270(15) -0.0089(13) -0.0095(14) -0.0071(14)
C75 0.075(3) 0.0262(15) 0.0253(16) -0.0100(13) -0.0068(16) -0.0082(16)
C76 0.071(3) 0.0248(15) 0.0281(16) -0.0107(13) -0.0066(16) -0.0038(16)
C77 0.065(2) 0.0219(14) 0.0249(15) -0.0073(12) -0.0115(14) -0.0105(14)
C78 0.056(2) 0.0266(15) 0.0227(14) -0.0086(12) -0.0064(14) -0.0077(14)
C79 0.061(2) 0.0204(14) 0.0306(16) -0.0092(13) -0.0062(15) -0.0026(14)
C80 0.051(2) 0.0201(13) 0.0252(15) -0.0052(12) -0.0109(13) -0.0037(13)
C81 0.049(2) 0.0260(15) 0.0304(16) -0.0130(13) -0.0098(14) -0.0055(13)
C82 0.0486(19) 0.0186(13) 0.0310(16) -0.0080(12) -0.0121(14) -0.0040(13)
C83 0.0401(17) 0.0220(13) 0.0250(14) -0.0068(11) -0.0078(12) -0.0049(12)
C84 0.0504(19) 0.0174(13) 0.0282(15) -0.0079(11) -0.0058(13) -0.0094(13)
Ru1 0.03821(13) 0.01768(10) 0.02118(10) -0.00593(8) -0.00618(8) -0.00798(9)

_geom_special_details            
;
 All esds (except the esd in the dihedral angle between two l.s. planes)
 are estimated using the full covariance matrix.  The cell esds are taken
 into account individually in the estimation of esds in distances, angles
 and torsion angles; correlations between esds in cell parameters are only
 used when they are defined by crystal symmetry.  An approximate (isotropic)
 treatment of cell esds is used for estimating esds involving l.s. planes.
;

loop_
_geom_bond_atom_site_label_1
_geom_bond_atom_site_label_2
_geom_bond_distance
_geom_bond_site_symmetry_2
_geom_bond_publ_flag
Ru2 N6 1.929(3) . ?
Ru2 N5 1.933(2) . ?
Ru2 N8 2.080(2) . ?
Ru2 N7 2.099(2) . ?
Ru2 O6 2.179(2) . ?
Ru2 O7 2.193(2) . ?
Ru3 N10 1.937(3) . ?
Ru3 N9 1.946(2) . ?
Ru3 N11 2.090(3) . ?
Ru3 N12 2.118(2) . ?
Ru3 O10 2.192(2) . ?
Ru3 O11 2.200(2) . ?
F1 C15 1.346(3) . ?
F2 C81 1.343(4) . ?
F3 C25 1.347(3) . ?
F4 C43 1.344(3) . ?
F5 C53 1.354(4) . ?
F6 C71 1.353(4) . ?
O1 C1 1.229(4) . ?
O2 C1 1.284(4) . ?
O2 Ru1 2.197(2) . ?
O3 C12 1.273(4) . ?
O3 Ru1 2.199(2) . ?
O4 C12 1.239(4) . ?
O5 C29 1.223(4) . ?
O6 C29 1.295(4) . ?
O7 C40 1.287(4) . ?
O8 C40 1.240(4) . ?
O9 C57 1.229(4) . ?
O10 C57 1.302(4) . ?
O11 C68 1.294(4) . ?
O12 C68 1.224(4) . ?
N1 C2 1.335(5) . ?
N1 C6 1.381(4) . ?
N1 Ru1 1.930(3) . ?
N2 C11 1.328(5) . ?
N2 C7 1.374(4) . ?
N2 Ru1 1.938(3) . ?
N3 C17 1.336(4) . ?
N3 C13 1.358(4) . ?
N3 Ru1 2.075(2) . ?
N4 C84 1.331(4) . ?
N4 C83 1.351(4) . ?
N4 Ru1 2.067(2) . ?
N5 C30 1.342(4) . ?
N5 C34 1.368(4) . ?
N6 C39 1.348(4) . ?
N6 C35 1.365(4) . ?
N7 C28 1.344(4) . ?
N7 C27 1.353(4) . ?
N8 C45 1.345(4) . ?
N8 C41 1.349(4) . ?
N9 C58 1.337(4) . ?
N9 C62 1.357(4) . ?
N10 C67 1.339(4) . ?
N10 C63 1.366(4) . ?
N11 C56 1.343(4) . ?
N11 C55 1.355(4) . ?
N12 C73 1.343(4) . ?
N12 C69 1.349(4) . ?
C1 C2 1.522(5) . ?
C2 C3 1.385(5) . ?
C3 C4 1.389(6) . ?
C3 H3 0.9500 . ?
C4 C5 1.382(6) . ?
C4 H4 0.9500 . ?
C5 C6 1.384(5) . ?
C5 H5 0.9500 . ?
C6 C7 1.464(5) . ?
C7 C8 1.386(5) . ?
C8 C9 1.383(7) . ?
C8 H8 0.9500 . ?
C9 C10 1.396(6) . ?
C9 H9 0.9500 . ?
C10 C11 1.382(5) . ?
C10 H10 0.9500 . ?
C11 C12 1.534(4) . ?
C13 C14 1.380(4) . ?
C13 H13 0.9500 . ?
C14 C15 1.377(4) . ?
C14 H14 0.9500 . ?
C15 C16 1.383(4) . ?
C16 C17 1.400(4) . ?
C16 C18 1.488(4) . ?
C17 H17 0.9500 . ?
C18 C23 1.394(4) . ?
C18 C19 1.399(4) . ?
C19 C20 1.386(4) . ?
C19 H19 0.9500 . ?
C20 C21 1.389(4) . ?
C20 H20 0.9500 . ?
C21 C22 1.403(4) . ?
C21 C24 1.489(4) . ?
C22 C23 1.376(4) . ?
C22 H22 0.9500 . ?
C23 H23 0.9500 . ?
C24 C28 1.386(4) . ?
C24 C25 1.389(4) . ?
C25 C26 1.380(4) . ?
C26 C27 1.372(4) . ?
C26 H26 0.9500 . ?
C27 H27 0.9500 . ?
C28 H28 0.9500 . ?
C29 C30 1.521(4) . ?
C30 C31 1.385(4) . ?
C31 C32 1.400(5) . ?
C31 H31 0.9500 . ?
C32 C33 1.394(5) . ?
C32 H32 0.9500 . ?
C33 C34 1.387(4) . ?
C33 H33 0.9500 . ?
C34 C35 1.482(4) . ?
C35 C36 1.378(5) . ?
C36 C37 1.391(5) . ?
C36 H36 0.9500 . ?
C37 C38 1.394(5) . ?
C37 H37 0.9500 . ?
C38 C39 1.383(5) . ?
C38 H38 0.9500 . ?
C39 C40 1.516(4) . ?
C41 C42 1.379(4) . ?
C41 H41 0.9500 . ?
C42 C43 1.376(5) . ?
C42 H42 0.9500 . ?
C43 C44 1.385(4) . ?
C44 C45 1.404(4) . ?
C44 C46 1.485(4) . ?
C45 H45 0.9500 . ?
C46 C51 1.389(4) . ?
C46 C47 1.395(4) . ?
C47 C48 1.389(4) . ?
C47 H47 0.9500 . ?
C48 C49 1.392(4) . ?
C48 H48 0.9500 . ?
C49 C50 1.397(4) . ?
C49 C52 1.489(4) . ?
C50 C51 1.383(4) . ?
C50 H50 0.9500 . ?
C51 H51 0.9500 . ?
C52 C53 1.382(5) . ?
C52 C56 1.398(4) . ?
C53 C54 1.367(5) . ?
C54 C55 1.367(5) . ?
C54 H54 0.9500 . ?
C55 H55 0.9500 . ?
C56 H56 0.9500 . ?
C57 C58 1.522(5) . ?
C58 C59 1.385(5) . ?
C59 C60 1.390(6) . ?
C59 H59 0.9500 . ?
C60 C61 1.392(5) . ?
C60 H60 0.9500 . ?
C61 C62 1.391(5) . ?
C61 H61 0.9500 . ?
C62 C63 1.485(4) . ?
C63 C64 1.392(5) . ?
C64 C65 1.376(5) . ?
C64 H64 0.9500 . ?
C65 C66 1.406(5) . ?
C65 H65 0.9500 . ?
C66 C67 1.380(5) . ?
C66 H66 0.9500 . ?
C67 C68 1.518(5) . ?
C69 C70 1.374(5) . ?
C69 H69 0.9500 . ?
C70 C71 1.367(5) . ?
C70 H70 0.9500 . ?
C71 C72 1.388(5) . ?
C72 C73 1.387(4) . ?
C72 C74 1.485(4) . ?
C73 H73 0.9500 . ?
C74 C75 1.393(5) . ?
C74 C79 1.394(5) . ?
C75 C76 1.398(5) . ?
C75 H75 0.9500 . ?
C76 C77 1.392(5) . ?
C76 H76 0.9500 . ?
C77 C78 1.400(5) . ?
C77 C80 1.486(4) . ?
C78 C79 1.380(4) . ?
C78 H78 0.9500 . ?
C79 H79 0.9500 . ?
C80 C81 1.375(4) . ?
C80 C84 1.398(4) . ?
C81 C82 1.381(4) . ?
C82 C83 1.378(4) . ?
C82 H82 0.9500 . ?
C83 H83 0.9500 . ?
C84 H84 0.9500 . ?

loop_
_geom_angle_atom_site_label_1
_geom_angle_atom_site_label_2
_geom_angle_atom_site_label_3
_geom_angle
_geom_angle_site_symmetry_1
_geom_angle_site_symmetry_3
_geom_angle_publ_flag
N6 Ru2 N5 82.35(11) . . ?
N6 Ru2 N8 91.82(10) . . ?
N5 Ru2 N8 92.41(10) . . ?
N6 Ru2 N7 90.19(10) . . ?
N5 Ru2 N7 92.29(10) . . ?
N8 Ru2 N7 175.09(9) . . ?
N6 Ru2 O6 160.41(9) . . ?
N5 Ru2 O6 78.05(9) . . ?
N8 Ru2 O6 88.93(9) . . ?
N7 Ru2 O6 90.69(9) . . ?
N6 Ru2 O7 77.63(10) . . ?
N5 Ru2 O7 159.95(10) . . ?
N8 Ru2 O7 87.18(9) . . ?
N7 Ru2 O7 88.88(9) . . ?
O6 Ru2 O7 121.96(8) . . ?
N10 Ru3 N9 81.89(11) . . ?
N10 Ru3 N11 90.49(11) . . ?
N9 Ru3 N11 93.08(10) . . ?
N10 Ru3 N12 89.60(10) . . ?
N9 Ru3 N12 90.58(10) . . ?
N11 Ru3 N12 176.32(10) . . ?
N10 Ru3 O10 159.23(10) . . ?
N9 Ru3 O10 77.38(10) . . ?
N11 Ru3 O10 89.39(10) . . ?
N12 Ru3 O10 91.83(9) . . ?
N10 Ru3 O11 77.59(10) . . ?
N9 Ru3 O11 159.36(10) . . ?
N11 Ru3 O11 84.94(9) . . ?
N12 Ru3 O11 91.49(9) . . ?
O10 Ru3 O11 123.06(9) . . ?
C1 O2 Ru1 112.7(2) . . ?
C12 O3 Ru1 112.63(19) . . ?
C29 O6 Ru2 112.94(18) . . ?
C40 O7 Ru2 112.67(19) . . ?
C57 O10 Ru3 112.6(2) . . ?
C68 O11 Ru3 112.53(19) . . ?
C2 N1 C6 122.3(3) . . ?
C2 N1 Ru1 121.7(2) . . ?
C6 N1 Ru1 116.0(2) . . ?
C11 N2 C7 122.3(3) . . ?
C11 N2 Ru1 121.7(2) . . ?
C7 N2 Ru1 115.9(2) . . ?
C17 N3 C13 118.6(2) . . ?
C17 N3 Ru1 124.53(19) . . ?
C13 N3 Ru1 116.83(19) . . ?
C84 N4 C83 118.5(2) . . ?
C84 N4 Ru1 123.6(2) . . ?
C83 N4 Ru1 117.90(19) . . ?
C30 N5 C34 123.1(3) . . ?
C30 N5 Ru2 120.9(2) . . ?
C34 N5 Ru2 116.0(2) . . ?
C39 N6 C35 122.6(3) . . ?
C39 N6 Ru2 121.5(2) . . ?
C35 N6 Ru2 115.9(2) . . ?
C28 N7 C27 117.5(3) . . ?
C28 N7 Ru2 118.28(19) . . ?
C27 N7 Ru2 124.2(2) . . ?
C45 N8 C41 117.6(3) . . ?
C45 N8 Ru2 120.2(2) . . ?
C41 N8 Ru2 122.2(2) . . ?
C58 N9 C62 122.2(3) . . ?
C58 N9 Ru3 122.0(2) . . ?
C62 N9 Ru3 115.8(2) . . ?
C67 N10 C63 122.3(3) . . ?
C67 N10 Ru3 121.3(2) . . ?
C63 N10 Ru3 116.4(2) . . ?
C56 N11 C55 117.6(3) . . ?
C56 N11 Ru3 120.0(2) . . ?
C55 N11 Ru3 122.1(2) . . ?
C73 N12 C69 116.9(3) . . ?
C73 N12 Ru3 119.5(2) . . ?
C69 N12 Ru3 123.4(2) . . ?
O1 C1 O2 125.6(3) . . ?
O1 C1 C2 118.7(3) . . ?
O2 C1 C2 115.7(3) . . ?
N1 C2 C3 120.2(3) . . ?
N1 C2 C1 112.5(3) . . ?
C3 C2 C1 127.3(4) . . ?
C2 C3 C4 118.4(4) . . ?
C2 C3 H3 120.8 . . ?
C4 C3 H3 120.8 . . ?
C5 C4 C3 121.4(3) . . ?
C5 C4 H4 119.3 . . ?
C3 C4 H4 119.3 . . ?
C4 C5 C6 118.6(4) . . ?
C4 C5 H5 120.7 . . ?
C6 C5 H5 120.7 . . ?
N1 C6 C5 119.1(4) . . ?
N1 C6 C7 112.9(3) . . ?
C5 C6 C7 127.9(3) . . ?
N2 C7 C8 118.4(4) . . ?
N2 C7 C6 113.0(3) . . ?
C8 C7 C6 128.5(3) . . ?
C9 C8 C7 119.8(3) . . ?
C9 C8 H8 120.1 . . ?
C7 C8 H8 120.1 . . ?
C8 C9 C10 120.2(4) . . ?
C8 C9 H9 119.9 . . ?
C10 C9 H9 119.9 . . ?
C11 C10 C9 118.2(4) . . ?
C11 C10 H10 120.9 . . ?
C9 C10 H10 120.9 . . ?
N2 C11 C10 121.0(3) . . ?
N2 C11 C12 112.1(3) . . ?
C10 C11 C12 126.9(3) . . ?
O4 C12 O3 125.9(3) . . ?
O4 C12 C11 118.1(3) . . ?
O3 C12 C11 116.1(3) . . ?
N3 C13 C14 121.3(3) . . ?
N3 C13 H13 119.4 . . ?
C14 C13 H13 119.4 . . ?
C15 C14 C13 118.7(3) . . ?
C15 C14 H14 120.7 . . ?
C13 C14 H14 120.7 . . ?
F1 C15 C14 118.2(3) . . ?
F1 C15 C16 119.8(3) . . ?
C14 C15 C16 122.0(3) . . ?
C15 C16 C17 115.3(3) . . ?
C15 C16 C18 125.1(3) . . ?
C17 C16 C18 119.6(3) . . ?
N3 C17 C16 124.2(3) . . ?
N3 C17 H17 117.9 . . ?
C16 C17 H17 117.9 . . ?
C23 C18 C19 119.2(3) . . ?
C23 C18 C16 119.6(3) . . ?
C19 C18 C16 121.2(3) . . ?
C20 C19 C18 120.1(3) . . ?
C20 C19 H19 120.0 . . ?
C18 C19 H19 120.0 . . ?
C19 C20 C21 120.6(3) . . ?
C19 C20 H20 119.7 . . ?
C21 C20 H20 119.7 . . ?
C20 C21 C22 119.2(3) . . ?
C20 C21 C24 121.3(3) . . ?
C22 C21 C24 119.6(3) . . ?
C23 C22 C21 120.3(3) . . ?
C23 C22 H22 119.9 . . ?
C21 C22 H22 119.9 . . ?
C22 C23 C18 120.7(3) . . ?
C22 C23 H23 119.7 . . ?
C18 C23 H23 119.7 . . ?
C28 C24 C25 115.9(3) . . ?
C28 C24 C21 120.9(3) . . ?
C25 C24 C21 123.3(3) . . ?
F3 C25 C26 119.0(3) . . ?
F3 C25 C24 119.3(3) . . ?
C26 C25 C24 121.7(3) . . ?
C27 C26 C25 117.8(3) . . ?
C27 C26 H26 121.1 . . ?
C25 C26 H26 121.1 . . ?
N7 C27 C26 123.0(3) . . ?
N7 C27 H27 118.5 . . ?
C26 C27 H27 118.5 . . ?
N7 C28 C24 124.2(3) . . ?
N7 C28 H28 117.9 . . ?
C24 C28 H28 117.9 . . ?
O5 C29 O6 125.7(3) . . ?
O5 C29 C30 119.0(3) . . ?
O6 C29 C30 115.2(3) . . ?
N5 C30 C31 119.9(3) . . ?
N5 C30 C29 112.9(3) . . ?
C31 C30 C29 127.3(3) . . ?
C30 C31 C32 118.4(3) . . ?
C30 C31 H31 120.8 . . ?
C32 C31 H31 120.8 . . ?
C33 C32 C31 120.9(3) . . ?
C33 C32 H32 119.6 . . ?
C31 C32 H32 119.6 . . ?
C34 C33 C32 118.8(3) . . ?
C34 C33 H33 120.6 . . ?
C32 C33 H33 120.6 . . ?
N5 C34 C33 119.0(3) . . ?
N5 C34 C35 112.6(3) . . ?
C33 C34 C35 128.5(3) . . ?
N6 C35 C36 119.0(3) . . ?
N6 C35 C34 113.1(3) . . ?
C36 C35 C34 127.9(3) . . ?
C35 C36 C37 119.7(3) . . ?
C35 C36 H36 120.1 . . ?
C37 C36 H36 120.1 . . ?
C36 C37 C38 119.9(3) . . ?
C36 C37 H37 120.1 . . ?
C38 C37 H37 120.1 . . ?
C39 C38 C37 119.1(3) . . ?
C39 C38 H38 120.4 . . ?
C37 C38 H38 120.4 . . ?
N6 C39 C38 119.7(3) . . ?
N6 C39 C40 112.2(3) . . ?
C38 C39 C40 128.1(3) . . ?
O8 C40 O7 124.9(3) . . ?
O8 C40 C39 119.1(3) . . ?
O7 C40 C39 116.0(3) . . ?
N8 C41 C42 122.8(3) . . ?
N8 C41 H41 118.6 . . ?
C42 C41 H41 118.6 . . ?
C43 C42 C41 117.6(3) . . ?
C43 C42 H42 121.2 . . ?
C41 C42 H42 121.2 . . ?
F4 C43 C42 116.9(3) . . ?
F4 C43 C44 120.4(3) . . ?
C42 C43 C44 122.6(3) . . ?
C43 C44 C45 114.9(3) . . ?
C43 C44 C46 123.7(3) . . ?
C45 C44 C46 121.4(3) . . ?
N8 C45 C44 124.4(3) . . ?
N8 C45 H45 117.8 . . ?
C44 C45 H45 117.8 . . ?
C51 C46 C47 118.3(3) . . ?
C51 C46 C44 121.8(3) . . ?
C47 C46 C44 119.8(3) . . ?
C48 C47 C46 120.5(3) . . ?
C48 C47 H47 119.7 . . ?
C46 C47 H47 119.7 . . ?
C47 C48 C49 120.8(3) . . ?
C47 C48 H48 119.6 . . ?
C49 C48 H48 119.6 . . ?
C48 C49 C50 118.7(3) . . ?
C48 C49 C52 120.5(3) . . ?
C50 C49 C52 120.9(3) . . ?
C51 C50 C49 120.1(3) . . ?
C51 C50 H50 119.9 . . ?
C49 C50 H50 119.9 . . ?
C50 C51 C46 121.5(3) . . ?
C50 C51 H51 119.2 . . ?
C46 C51 H51 119.2 . . ?
C53 C52 C56 115.1(3) . . ?
C53 C52 C49 123.0(3) . . ?
C56 C52 C49 121.8(3) . . ?
F5 C53 C54 117.5(3) . . ?
F5 C53 C52 120.1(3) . . ?
C54 C53 C52 122.4(3) . . ?
C55 C54 C53 118.2(3) . . ?
C55 C54 H54 120.9 . . ?
C53 C54 H54 120.9 . . ?
N11 C55 C54 122.5(3) . . ?
N11 C55 H55 118.8 . . ?
C54 C55 H55 118.8 . . ?
N11 C56 C52 124.2(3) . . ?
N11 C56 H56 117.9 . . ?
C52 C56 H56 117.9 . . ?
O9 C57 O10 124.7(3) . . ?
O9 C57 C58 119.4(3) . . ?
O10 C57 C58 115.9(3) . . ?
N9 C58 C59 120.7(3) . . ?
N9 C58 C57 112.0(3) . . ?
C59 C58 C57 127.3(3) . . ?
C58 C59 C60 118.0(3) . . ?
C58 C59 H59 121.0 . . ?
C60 C59 H59 121.0 . . ?
C59 C60 C61 121.2(3) . . ?
C59 C60 H60 119.4 . . ?
C61 C60 H60 119.4 . . ?
C62 C61 C60 118.1(3) . . ?
C62 C61 H61 120.9 . . ?
C60 C61 H61 120.9 . . ?
N9 C62 C61 119.8(3) . . ?
N9 C62 C63 113.5(3) . . ?
C61 C62 C63 126.6(3) . . ?
N10 C63 C64 119.0(3) . . ?
N10 C63 C62 112.3(3) . . ?
C64 C63 C62 128.7(3) . . ?
C65 C64 C63 119.3(3) . . ?
C65 C64 H64 120.3 . . ?
C63 C64 H64 120.3 . . ?
C64 C65 C66 120.6(3) . . ?
C64 C65 H65 119.7 . . ?
C66 C65 H65 119.7 . . ?
C67 C66 C65 118.2(3) . . ?
C67 C66 H66 120.9 . . ?
C65 C66 H66 120.9 . . ?
N10 C67 C66 120.6(3) . . ?
N10 C67 C68 112.9(3) . . ?
C66 C67 C68 126.4(3) . . ?
O12 C68 O11 125.3(3) . . ?
O12 C68 C67 119.0(3) . . ?
O11 C68 C67 115.6(3) . . ?
N12 C69 C70 122.8(3) . . ?
N12 C69 H69 118.6 . . ?
C70 C69 H69 118.6 . . ?
C71 C70 C69 118.3(3) . . ?
C71 C70 H70 120.9 . . ?
C69 C70 H70 120.9 . . ?
F6 C71 C70 119.0(3) . . ?
F6 C71 C72 119.1(3) . . ?
C70 C71 C72 121.8(3) . . ?
C73 C72 C71 115.3(3) . . ?
C73 C72 C74 119.7(3) . . ?
C71 C72 C74 125.0(3) . . ?
N12 C73 C72 124.9(3) . . ?
N12 C73 H73 117.5 . . ?
C72 C73 H73 117.5 . . ?
C75 C74 C79 119.7(3) . . ?
C75 C74 C72 121.0(3) . . ?
C79 C74 C72 119.3(3) . . ?
C74 C75 C76 120.0(3) . . ?
C74 C75 H75 120.0 . . ?
C76 C75 H75 120.0 . . ?
C77 C76 C75 120.0(3) . . ?
C77 C76 H76 120.0 . . ?
C75 C76 H76 120.0 . . ?
C76 C77 C78 119.5(3) . . ?
C76 C77 C80 120.8(3) . . ?
C78 C77 C80 119.7(3) . . ?
C79 C78 C77 120.3(3) . . ?
C79 C78 H78 119.8 . . ?
C77 C78 H78 119.8 . . ?
C78 C79 C74 120.4(3) . . ?
C78 C79 H79 119.8 . . ?
C74 C79 H79 119.8 . . ?
C81 C80 C84 115.9(3) . . ?
C81 C80 C77 125.9(3) . . ?
C84 C80 C77 118.1(3) . . ?
F2 C81 C80 119.4(3) . . ?
F2 C81 C82 118.8(3) . . ?
C80 C81 C82 121.8(3) . . ?
C83 C82 C81 118.1(3) . . ?
C83 C82 H82 121.0 . . ?
C81 C82 H82 121.0 . . ?
N4 C83 C82 121.9(3) . . ?
N4 C83 H83 119.1 . . ?
C82 C83 H83 119.1 . . ?
N4 C84 C80 123.7(3) . . ?
N4 C84 H84 118.1 . . ?
C80 C84 H84 118.1 . . ?
N1 Ru1 N2 82.10(12) . . ?
N1 Ru1 N4 91.96(10) . . ?
N2 Ru1 N4 94.23(10) . . ?
N1 Ru1 N3 94.32(10) . . ?
N2 Ru1 N3 92.85(10) . . ?
N4 Ru1 N3 171.12(9) . . ?
N1 Ru1 O2 77.44(10) . . ?
N2 Ru1 O2 159.54(10) . . ?
N4 Ru1 O2 86.54(10) . . ?
N3 Ru1 O2 88.71(9) . . ?
N1 Ru1 O3 159.51(10) . . ?
N2 Ru1 O3 77.42(10) . . ?
N4 Ru1 O3 89.05(9) . . ?
N3 Ru1 O3 87.26(9) . . ?
O2 Ru1 O3 123.04(8) . . ?

_refine_diff_density_max         0.877
_refine_diff_density_min         -0.604
_refine_diff_density_rms         0.072

_shelx_res_file                  
;
TITL 657_ALM_MR119_k9_0m_a.res in P-1
    mr119_sq.res
    created by SHELXL-2018/3 at 15:03:38 on 17-Jul-2019
REM Old TITL 657_ALM_MR119_k9_0m in P-1
REM SHELXT solution in P-1
REM R1 0.143, Rweak 0.007, Alpha 0.102, Orientation as input
REM Formula found by SHELXT: C220 F14 N35 O28 Ru6
CELL 1.54178 15.9552 18.9386 21.0317 65.145 87.292 76.631
ZERR 2 0.0003 0.0004 0.0004 0.001 0.001 0.001
LATT 1
SFAC C H F N O Ru
UNIT 168 96 12 24 24 6
LIST 4

L.S. 5 0 409
PLAN  20
TEMP -173.12
BOND $H
ABIN
fmap -2
acta
REM <olex2.extras>
REM <HklSrc "%.\\mr119_sq.hkl">
REM </olex2.extras>

WGHT    0.043500    3.931800
FVAR       0.22974
RU2   6    0.491001    0.913602    0.778025    11.00000    0.02990    0.02090 =
         0.02164   -0.00519   -0.00660   -0.00862
RU3   6    0.078892    0.899361    0.301358    11.00000    0.03216    0.02221 =
         0.02224   -0.00508   -0.00752   -0.00902
F1    3    0.343922    0.364500    1.105529    11.00000    0.05661    0.03188 =
         0.02237   -0.00713   -0.00686   -0.01739
F2    3    0.125442    0.282362    0.596623    11.00000    0.08163    0.02634 =
         0.03356   -0.01223   -0.02466   -0.00640
F3    3    0.492692    0.651650    1.079608    11.00000    0.05328    0.02466 =
         0.02223   -0.00406   -0.00681   -0.01465
F4    3    0.492692    1.130489    0.462438    11.00000    0.03661    0.03746 =
         0.02368   -0.00541    0.00047   -0.01257
F5    3    0.078369    1.193134    0.359532    11.00000    0.04987    0.02877 =
         0.04832   -0.01871   -0.01789   -0.00151
F6    3    0.049249    0.581883    0.293226    11.00000    0.09359    0.02662 =
         0.03265   -0.00968   -0.01028   -0.01991
O1    5   -0.022358    0.386254    0.876112    11.00000    0.04386    0.04831 =
         0.05118   -0.01992   -0.00068   -0.01332
O2    5    0.117267    0.330829    0.875193    11.00000    0.04179    0.02847 =
         0.03353   -0.01247   -0.00202   -0.01182
O3    5    0.360086    0.280532    0.843868    11.00000    0.04571    0.02199 =
         0.02831   -0.01011   -0.00743   -0.00598
O4    5    0.496617    0.279929    0.813982    11.00000    0.04125    0.03736 =
         0.04580   -0.02128   -0.00480   -0.00319
O5    5    0.294491    1.080397    0.808670    11.00000    0.02907    0.03211 =
         0.03806   -0.01233   -0.00173   -0.00776
O6    5    0.360659    0.978306    0.783039    11.00000    0.02965    0.02793 =
         0.02705   -0.00805   -0.00513   -0.00968
O7    5    0.515527    0.815837    0.744603    11.00000    0.04302    0.02859 =
         0.02761   -0.01070   -0.00755   -0.01120
O8    5    0.626799    0.731033    0.726222    11.00000    0.05240    0.03228 =
         0.03769   -0.01766   -0.00686   -0.00499
O9    5    0.176623    0.999242    0.104813    11.00000    0.04532    0.05232 =
         0.03315   -0.01064   -0.00050   -0.02295
O10   5    0.173430    0.927298    0.220702    11.00000    0.03399    0.03577 =
         0.03139   -0.01130   -0.00597   -0.00925
O11   5    0.115346    0.835767    0.414366    11.00000    0.04185    0.02666 =
         0.02877   -0.00799   -0.01024   -0.00739
O12   5    0.051877    0.798948    0.516734    11.00000    0.05671    0.05842 =
         0.02829   -0.01255   -0.00682   -0.01097
N1    4    0.150198    0.466913    0.792783    11.00000    0.04226    0.02468 =
         0.02396   -0.00930   -0.00634   -0.00644
N2    4    0.309992    0.434296    0.772558    11.00000    0.04490    0.02172 =
         0.02405   -0.00701   -0.00628   -0.01159
N3    4    0.266938    0.373495    0.918909    11.00000    0.03569    0.01899 =
         0.01803   -0.00491   -0.00430   -0.00538
N4    4    0.203046    0.341047    0.746682    11.00000    0.04092    0.02287 =
         0.02156   -0.00841   -0.00741   -0.00895
N5    4    0.512760    0.991500    0.808065    11.00000    0.03039    0.01987 =
         0.02113   -0.00286   -0.00417   -0.00949
N6    4    0.615359    0.882332    0.783638    11.00000    0.03748    0.02004 =
         0.02037   -0.00410   -0.00664   -0.00566
N7    4    0.488773    0.829348    0.881843    11.00000    0.03270    0.02334 =
         0.02205   -0.00559   -0.00430   -0.00873
N8    4    0.488076    0.991275    0.672503    11.00000    0.03082    0.02064 =
         0.02290   -0.00492   -0.00324   -0.00791
N9    4    0.006111    0.959924    0.215134    11.00000    0.03188    0.02447 =
         0.02480   -0.00569   -0.00814   -0.01056
N10   4   -0.032174    0.898326    0.342712    11.00000    0.03715    0.02303 =
         0.03157   -0.01260   -0.00299   -0.01054
N11   4    0.083276    1.002024    0.314241    11.00000    0.03726    0.02276 =
         0.02679   -0.00579   -0.00647   -0.00820
N12   4    0.078679    0.790873    0.294720    11.00000    0.03356    0.02316 =
         0.02306   -0.00599   -0.00422   -0.00797
C1    1    0.051147    0.390087    0.857143    11.00000    0.03751    0.03838 =
         0.03503   -0.01938   -0.00266   -0.01116
C2    1    0.067652    0.471233    0.808517    11.00000    0.04957    0.03208 =
         0.03628   -0.01649   -0.00664   -0.00974
C3    1    0.007838    0.543967    0.780520    11.00000    0.04192    0.04225 =
         0.05870   -0.02566   -0.01069    0.00167
AFIX  43
H3    2   -0.051074    0.547602    0.791278    11.00000   -1.20000
AFIX   0
C4    1    0.036100    0.611484    0.736318    11.00000    0.05413    0.02598 =
         0.06553   -0.01541   -0.01463    0.00195
AFIX  43
H4    2   -0.004103    0.661867    0.717135    11.00000   -1.20000
AFIX   0
C5    1    0.121427    0.606938    0.719652    11.00000    0.05983    0.02226 =
         0.04803   -0.00753   -0.01330   -0.00355
AFIX  43
H5    2    0.139879    0.653372    0.688847    11.00000   -1.20000
AFIX   0
C6    1    0.179437    0.533274    0.748806    11.00000    0.05229    0.02296 =
         0.03098   -0.00756   -0.01036   -0.01127
C7    1    0.271636    0.514310    0.737533    11.00000    0.04993    0.02255 =
         0.02902   -0.00500   -0.01154   -0.00984
C8    1    0.322830    0.566188    0.699583    11.00000    0.06660    0.02972 =
         0.04256   -0.00263   -0.00164   -0.02409
AFIX  43
H8    2    0.298079    0.621889    0.675472    11.00000   -1.20000
AFIX   0
C9    1    0.410083    0.536633    0.696908    11.00000    0.06023    0.04069 =
         0.05596   -0.00099    0.00131   -0.02430
AFIX  43
H9    2    0.445273    0.572150    0.670973    11.00000   -1.20000
AFIX   0
C10   1    0.446611    0.454796    0.732185    11.00000    0.05138    0.04211 =
         0.04968   -0.01284    0.00337   -0.01923
AFIX  43
H10   2    0.506395    0.433857    0.730437    11.00000   -1.20000
AFIX   0
C11   1    0.393493    0.405048    0.769721    11.00000    0.04601    0.02759 =
         0.02700   -0.00848   -0.00276   -0.01017
C12   1    0.420001    0.314104    0.812576    11.00000    0.04229    0.02772 =
         0.02952   -0.01500   -0.00442   -0.00910
C13   1    0.261157    0.310700    0.980465    11.00000    0.03679    0.02631 =
         0.02784   -0.00941   -0.00329   -0.01183
AFIX  43
H13   2    0.239100    0.268433    0.979960    11.00000   -1.20000
AFIX   0
C14   1    0.286705    0.307117    1.043720    11.00000    0.04308    0.02269 =
         0.02676   -0.00706   -0.00245   -0.00899
AFIX  43
H14   2    0.282935    0.262696    1.086483    11.00000   -1.20000
AFIX   0
C15   1    0.317779    0.369200    1.043653    11.00000    0.03630    0.02621 =
         0.02132   -0.00895   -0.00520   -0.00668
C16   1    0.323767    0.434775    0.982256    11.00000    0.03080    0.02306 =
         0.02635   -0.01030   -0.00219   -0.00739
C17   1    0.296115    0.433366    0.920719    11.00000    0.02990    0.01872 =
         0.02398   -0.00688   -0.00324   -0.00474
AFIX  43
H17   2    0.298220    0.477786    0.877497    11.00000   -1.20000
AFIX   0
C18   1    0.358374    0.503137    0.977794    11.00000    0.03315    0.01720 =
         0.02053   -0.00449   -0.00596   -0.00598
C19   1    0.336212    0.537552    1.025334    11.00000    0.03661    0.02728 =
         0.02395   -0.01126    0.00219   -0.01265
AFIX  43
H19   2    0.299234    0.516670    1.061785    11.00000   -1.20000
AFIX   0
C20   1    0.368165    0.602098    1.019297    11.00000    0.03490    0.02549 =
         0.02569   -0.01124   -0.00219   -0.00620
AFIX  43
H20   2    0.353057    0.625117    1.051819    11.00000   -1.20000
AFIX   0
C21   1    0.422086    0.633429    0.966114    11.00000    0.02874    0.02018 =
         0.02861   -0.00853   -0.00544   -0.00722
C22   1    0.443758    0.599064    0.918300    11.00000    0.03013    0.02295 =
         0.02398   -0.00680   -0.00322   -0.00601
AFIX  43
H22   2    0.480259    0.620253    0.881545    11.00000   -1.20000
AFIX   0
C23   1    0.412371    0.534796    0.924411    11.00000    0.03802    0.02250 =
         0.02463   -0.01262   -0.00422   -0.00511
AFIX  43
H23   2    0.427650    0.511754    0.891922    11.00000   -1.20000
AFIX   0
C24   1    0.456167    0.703314    0.958441    11.00000    0.03051    0.01895 =
         0.02660   -0.00845   -0.00580   -0.00416
C25   1    0.488415    0.711065    1.014787    11.00000    0.03889    0.01988 =
         0.02559   -0.00713   -0.00407   -0.00604
C26   1    0.519420    0.776711    1.005726    11.00000    0.03768    0.02616 =
         0.02614   -0.00954   -0.00764   -0.00802
AFIX  43
H26   2    0.540792    0.781791    1.044624    11.00000   -1.20000
AFIX   0
C27   1    0.518354    0.834433    0.938633    11.00000    0.03446    0.02828 =
         0.03145   -0.01239   -0.00558   -0.00993
AFIX  43
H27   2    0.539338    0.880017    0.931765    11.00000   -1.20000
AFIX   0
C28   1    0.458455    0.764791    0.892921    11.00000    0.03119    0.02363 =
         0.02702   -0.01007   -0.00480   -0.00761
AFIX  43
H28   2    0.437215    0.761044    0.853280    11.00000   -1.20000
AFIX   0
C29   1    0.359292    1.035510    0.801817    11.00000    0.03050    0.02594 =
         0.02154   -0.00149   -0.00641   -0.00998
C30   1    0.447347    1.044703    0.817271    11.00000    0.03363    0.02060 =
         0.02460   -0.00297   -0.00553   -0.00809
C31   1    0.464514    1.100401    0.838273    11.00000    0.03555    0.02304 =
         0.03067   -0.00865   -0.00617   -0.00538
AFIX  43
H31   2    0.418920    1.139349    0.843786    11.00000   -1.20000
AFIX   0
C32   1    0.550645    1.097901    0.851172    11.00000    0.03626    0.02728 =
         0.03654   -0.01615   -0.00417   -0.00896
AFIX  43
H32   2    0.563608    1.135296    0.866054    11.00000   -1.20000
AFIX   0
C33   1    0.617680    1.041265    0.842475    11.00000    0.03229    0.02784 =
         0.03412   -0.01001   -0.00666   -0.00934
AFIX  43
H33   2    0.676033    1.039405    0.851768    11.00000   -1.20000
AFIX   0
C34   1    0.597583    0.987696    0.820003    11.00000    0.02803    0.02334 =
         0.02443   -0.00412   -0.00675   -0.00566
C35   1    0.657117    0.923373    0.806508    11.00000    0.03264    0.02559 =
         0.02145   -0.00370   -0.00463   -0.00832
C36   1    0.745955    0.902459    0.813853    11.00000    0.03656    0.02736 =
         0.02775   -0.00501   -0.00358   -0.01034
AFIX  43
H36   2    0.776108    0.930675    0.829315    11.00000   -1.20000
AFIX   0
C37   1    0.791283    0.839859    0.798529    11.00000    0.03012    0.03202 =
         0.03010   -0.00561   -0.00052   -0.00670
AFIX  43
H37   2    0.852509    0.825023    0.803720    11.00000   -1.20000
AFIX   0
C38   1    0.746679    0.798949    0.775542    11.00000    0.04229    0.02976 =
         0.02521   -0.00828    0.00088   -0.00404
AFIX  43
H38   2    0.777092    0.755901    0.765247    11.00000   -1.20000
AFIX   0
C39   1    0.657592    0.821828    0.767914    11.00000    0.04314    0.02387 =
         0.01964   -0.00437   -0.00382   -0.00725
C40   1    0.596513    0.786169    0.743880    11.00000    0.04840    0.02573 =
         0.02074   -0.00582   -0.00211   -0.01130
C41   1    0.546096    1.036758    0.646807    11.00000    0.02719    0.03085 =
         0.03048   -0.01151   -0.00285   -0.00907
AFIX  43
H41   2    0.587433    1.035418    0.678603    11.00000   -1.20000
AFIX   0
C42   1    0.547955    1.085106    0.576361    11.00000    0.02995    0.02876 =
         0.03170   -0.01214    0.00344   -0.00907
AFIX  43
H42   2    0.589566    1.116484    0.559578    11.00000   -1.20000
AFIX   0
C43   1    0.487388    1.086269    0.531261    11.00000    0.03502    0.02501 =
         0.02131   -0.00520   -0.00059   -0.00442
C44   1    0.424418    1.042948    0.554211    11.00000    0.02961    0.02367 =
         0.02562   -0.00973   -0.00351   -0.00480
C45   1    0.428363    0.996108    0.626897    11.00000    0.02503    0.02365 =
         0.02981   -0.01041   -0.00190   -0.00788
AFIX  43
H45   2    0.386018    0.965802    0.645076    11.00000   -1.20000
AFIX   0
C46   1    0.355528    1.046458    0.507156    11.00000    0.02935    0.02544 =
         0.02317   -0.00952   -0.00170   -0.00519
C47   1    0.322636    1.117511    0.448570    11.00000    0.03692    0.02624 =
         0.02295   -0.00951   -0.00271   -0.00874
AFIX  43
H47   2    0.345779    1.162843    0.438188    11.00000   -1.20000
AFIX   0
C48   1    0.256315    1.122540    0.405272    11.00000    0.04258    0.02615 =
         0.02308   -0.00606   -0.00887   -0.01051
AFIX  43
H48   2    0.234529    1.171351    0.365571    11.00000   -1.20000
AFIX   0
C49   1    0.221387    1.056918    0.419350    11.00000    0.03258    0.02663 =
         0.02394   -0.00992   -0.00503   -0.00646
C50   1    0.253491    0.986054    0.478585    11.00000    0.03502    0.02370 =
         0.02888   -0.01064   -0.00190   -0.00859
AFIX  43
H50   2    0.229945    0.940848    0.489450    11.00000   -1.20000
AFIX   0
C51   1    0.319488    0.981618    0.521421    11.00000    0.03201    0.02557 =
         0.02681   -0.00787   -0.00200   -0.00703
AFIX  43
H51   2    0.340669    0.933082    0.561546    11.00000   -1.20000
AFIX   0
C52   1    0.150155    1.062877    0.372738    11.00000    0.03569    0.02645 =
         0.02087   -0.00674   -0.00440   -0.00663
C53   1    0.082875    1.129791    0.344155    11.00000    0.04417    0.02466 =
         0.03501   -0.01174   -0.00786   -0.00963
C54   1    0.017791    1.134349    0.301558    11.00000    0.04439    0.02761 =
         0.04265   -0.00781   -0.01559   -0.00751
AFIX  43
H54   2   -0.027342    1.181281    0.281971    11.00000   -1.20000
AFIX   0
C55   1    0.019401    1.069564    0.287908    11.00000    0.04115    0.02778 =
         0.03746   -0.00701   -0.01904   -0.00539
AFIX  43
H55   2   -0.025982    1.071987    0.258860    11.00000   -1.20000
AFIX   0
C56   1    0.146860    1.000291    0.354854    11.00000    0.03771    0.02428 =
         0.02395   -0.00701   -0.00448   -0.00806
AFIX  43
H56   2    0.192504    0.953575    0.372560    11.00000   -1.20000
AFIX   0
C57   1    0.137290    0.971753    0.157959    11.00000    0.04150    0.03486 =
         0.03114   -0.01211   -0.00021   -0.01770
C58   1    0.039146    0.990392    0.152376    11.00000    0.03227    0.02841 =
         0.03269   -0.00970   -0.00563   -0.00929
C59   1   -0.014361    1.033426    0.091917    11.00000    0.04544    0.04052 =
         0.02862   -0.00350   -0.00686   -0.01626
AFIX  43
H59   2    0.008808    1.055088    0.047196    11.00000   -1.20000
AFIX   0
C60   1   -0.102981    1.043964    0.098644    11.00000    0.04498    0.04493 =
         0.03550   -0.00432   -0.01686   -0.01255
AFIX  43
H60   2   -0.140865    1.073611    0.057899    11.00000   -1.20000
AFIX   0
C61   1   -0.137164    1.011855    0.163998    11.00000    0.03177    0.03920 =
         0.03985   -0.00864   -0.00879   -0.01392
AFIX  43
H61   2   -0.197733    1.018874    0.168365    11.00000   -1.20000
AFIX   0
C62   1   -0.080111    0.969179    0.222765    11.00000    0.03785    0.02311 =
         0.02991   -0.00538   -0.00592   -0.01245
C63   1   -0.103179    0.933473    0.297011    11.00000    0.03604    0.02290 =
         0.03191   -0.01236   -0.00660   -0.00980
C64   1   -0.184730    0.934059    0.323632    11.00000    0.03516    0.03139 =
         0.04067   -0.01777   -0.00769   -0.00474
AFIX  43
H64   2   -0.234956    0.958810    0.292788    11.00000   -1.20000
AFIX   0
C65   1   -0.191894    0.898440    0.395059    11.00000    0.03684    0.03844 =
         0.04583   -0.02401    0.00115   -0.00776
AFIX  43
H65   2   -0.247346    0.897433    0.413484    11.00000   -1.20000
AFIX   0
C66   1   -0.117854    0.863514    0.441027    11.00000    0.05331    0.03234 =
         0.03499   -0.02003   -0.00093   -0.00925
AFIX  43
H66   2   -0.122476    0.839836    0.490431    11.00000   -1.20000
AFIX   0
C67   1   -0.038267    0.864582    0.412387    11.00000    0.04262    0.02392 =
         0.02921   -0.01232   -0.00271   -0.00814
C68   1    0.049022    0.829418    0.452484    11.00000    0.04146    0.02842 =
         0.02829   -0.01042   -0.00523   -0.00852
C69   1    0.059146    0.787008    0.234730    11.00000    0.04687    0.02932 =
         0.02325   -0.00517   -0.00429   -0.01391
AFIX  43
H69   2    0.051981    0.834104    0.192111    11.00000   -1.20000
AFIX   0
C70   1    0.049171    0.717840    0.232641    11.00000    0.06240    0.03340 =
         0.02150   -0.00739   -0.00787   -0.01208
AFIX  43
H70   2    0.033614    0.717371    0.189798    11.00000   -1.20000
AFIX   0
C71   1    0.062219    0.649729    0.293823    11.00000    0.05696    0.02516 =
         0.03004   -0.00902   -0.00523   -0.01132
C72   1    0.084102    0.649334    0.357100    11.00000    0.05019    0.02702 =
         0.02694   -0.01017   -0.00541   -0.00449
C73   1    0.091844    0.722407    0.353425    11.00000    0.03702    0.02688 =
         0.02361   -0.00894   -0.00650   -0.00196
AFIX  43
H73   2    0.107659    0.724131    0.395643    11.00000   -1.20000
AFIX   0
C74   1    0.098899    0.578097    0.425693    11.00000    0.05996    0.02413 =
         0.02705   -0.00890   -0.00947   -0.00712
C75   1    0.148198    0.504314    0.431619    11.00000    0.07477    0.02616 =
         0.02526   -0.01004   -0.00681   -0.00822
AFIX  43
H75   2    0.170611    0.498392    0.391024    11.00000   -1.20000
AFIX   0
C76   1    0.164694    0.438985    0.497293    11.00000    0.07149    0.02478 =
         0.02806   -0.01073   -0.00660   -0.00376
AFIX  43
H76   2    0.198323    0.388698    0.501302    11.00000   -1.20000
AFIX   0
C77   1    0.131861    0.447598    0.556808    11.00000    0.06480    0.02191 =
         0.02492   -0.00733   -0.01148   -0.01047
C78   1    0.080602    0.521427    0.550067    11.00000    0.05612    0.02660 =
         0.02272   -0.00861   -0.00635   -0.00769
AFIX  43
H78   2    0.056721    0.527192    0.590339    11.00000   -1.20000
AFIX   0
C79   1    0.064583    0.585868    0.485237    11.00000    0.06099    0.02036 =
         0.03061   -0.00923   -0.00618   -0.00261
AFIX  43
H79   2    0.029957    0.635832    0.481159    11.00000   -1.20000
AFIX   0
C80   1    0.153606    0.380388    0.627614    11.00000    0.05084    0.02008 =
         0.02516   -0.00518   -0.01094   -0.00373
C81   1    0.152017    0.302097    0.645291    11.00000    0.04860    0.02598 =
         0.03044   -0.01300   -0.00979   -0.00547
C82   1    0.176868    0.242917    0.711970    11.00000    0.04857    0.01859 =
         0.03096   -0.00799   -0.01207   -0.00400
AFIX  43
H82   2    0.176117    0.188925    0.723369    11.00000   -1.20000
AFIX   0
C83   1    0.202796    0.264447    0.761512    11.00000    0.04012    0.02199 =
         0.02500   -0.00678   -0.00778   -0.00490
AFIX  43
H83   2    0.221019    0.224252    0.807418    11.00000   -1.20000
AFIX   0
C84   1    0.180914    0.396322    0.681387    11.00000    0.05037    0.01742 =
         0.02818   -0.00790   -0.00577   -0.00939
AFIX  43
H84   2    0.183849    0.449634    0.670734    11.00000   -1.20000
AFIX   0
RU1   6    0.235063    0.366346    0.827635    11.00000    0.03821    0.01768 =
         0.02118   -0.00593   -0.00618   -0.00798
HKLF 4


REM  657_ALM_MR119_k9_0m_a.res in P-1
REM wR2 = 0.0997, GooF = S = 1.026, Restrained GooF = 1.026 for all data
REM R1 = 0.0407 for 18147 Fo > 4sig(Fo) and 0.0526 for all 22101 data
REM 1054 parameters refined using 0 restraints

END

WGHT      0.0435      3.9322

REM Highest difference peak  0.877,  deepest hole -0.604,  1-sigma level  0.072
Q1    1   0.1789  0.3731  0.8480  11.00000  0.05    0.88
Q2    1  -0.0387  0.3918  0.8188  11.00000  0.05    0.74
Q3    1   0.5391  0.9047  0.7535  11.00000  0.05    0.73
Q4    1   0.2230  0.8910  0.2641  11.00000  0.05    0.71
Q5    1   0.1269  0.8726  0.2853  11.00000  0.05    0.65
Q6    1   0.0631  0.9299  0.3066  11.00000  0.05   -0.60
Q7    1   0.5263  1.2046  0.8887  11.00000  0.05    0.59
Q8    1   0.4616  0.9348  0.7932  11.00000  0.05   -0.57
Q9    1   0.0170  0.8881  0.3308  11.00000  0.05    0.55
Q10   1   0.4828  0.9223  0.7271  11.00000  0.05    0.53
Q11   1   0.1791  0.9218  0.1371  11.00000  0.05    0.52
Q12   1   0.0799  0.9090  0.2510  11.00000  0.05    0.51
Q13   1   0.0746  0.8986  0.3532  11.00000  0.05    0.48
Q14   1   0.5342  0.9057  0.8377  11.00000  0.05   -0.47
Q15   1   0.1449  1.0554  0.0831  11.00000  0.05    0.47
Q16   1   0.4971  0.9018  0.8271  11.00000  0.05    0.46
Q17   1   0.2822  0.3781  0.7797  11.00000  0.05    0.46
Q18   1   0.2993  0.3522  0.7995  11.00000  0.05    0.46
Q19   1   0.5368  0.9002  0.8098  11.00000  0.05    0.46
Q20   1   0.1367  0.9806  0.1130  11.00000  0.05    0.46
;
_shelx_res_checksum              15145

_shelx_fab_file                  
;
    1    0    0    -16.81      0.00
    2    0    0   -128.69      0.00
    3    0    0     94.78      0.00
    4    0    0    -58.61      0.00
    5    0    0     -4.66      0.00
    6    0    0     29.85      0.00
    7    0    0    -25.43      0.00
    8    0    0    -15.70      0.00
    9    0    0      6.32      0.00
   10    0    0     17.93      0.00
   11    0    0      9.98      0.00
   12    0    0      2.10      0.00
   13    0    0     -0.33      0.00
   14    0    0     -2.58      0.00
   15    0    0      0.45      0.00
   16    0    0     -4.25      0.00
   17    0    0     -2.66      0.00
   18    0    0     -0.26      0.00
   19    0    0      2.34      0.00
  -18    1    0     -4.38      0.00
  -17    1    0      3.59      0.00
  -16    1    0      8.67      0.00
  -15    1    0     -5.73      0.00
  -14    1    0     -8.46      0.00
  -13    1    0      7.47      0.00
  -12    1    0      3.36      0.00
  -11    1    0      0.27      0.00
  -10    1    0      6.47      0.00
   -9    1    0      1.34      0.00
   -8    1    0    -16.16      0.00
   -7    1    0     33.24      0.00
   -6    1    0     36.26      0.00
   -5    1    0     -3.04      0.00
   -4    1    0     30.07      0.00
   -3    1    0    122.31      0.00
   -2    1    0    -13.33      0.00
   -1    1    0    -80.58      0.00
    0    1    0    -93.73      0.00
    1    1    0    156.25      0.00
    2    1    0    -32.71      0.00
    3    1    0    -11.20      0.00
    4    1    0     48.75      0.00
    5    1    0    -85.87      0.00
    6    1    0     -6.86      0.00
    7    1    0     35.42      0.00
    8    1    0      7.33      0.00
    9    1    0    -13.37      0.00
   10    1    0     -3.52      0.00
   11    1    0     -0.24      0.00
   12    1    0      9.15      0.00
   13    1    0      9.10      0.00
   14    1    0      6.08      0.00
   15    1    0     -1.09      0.00
   16    1    0      6.53      0.00
   17    1    0     -2.96      0.00
   18    1    0      0.82      0.00
   19    1    0      2.56      0.00
  -18    2    0     -3.67      0.00
  -17    2    0     -4.78      0.00
  -16    2    0      5.30      0.00
  -15    2    0      0.20      0.00
  -14    2    0     -1.22      0.00
  -13    2    0      0.21      0.00
  -12    2    0      2.43      0.00
  -11    2    0    -16.20      0.00
  -10    2    0      7.82      0.00
   -9    2    0     13.51      0.00
   -8    2    0     -3.87      0.00
   -7    2    0     -9.76      0.00
   -6    2    0    -20.20      0.00
   -5    2    0     -6.16      0.00
   -4    2    0     41.81      0.00
   -3    2    0    -43.81      0.00
   -2    2    0     44.87      0.00
   -1    2    0    -66.20      0.00
    0    2    0   -157.38      0.00
    1    2    0     54.38      0.00
    2    2    0     28.20      0.00
    3    2    0    -17.90      0.00
    4    2    0      8.17      0.00
    5    2    0     14.39      0.00
    6    2    0     -8.03      0.00
    7    2    0     47.82      0.00
    8    2    0      7.51      0.00
    9    2    0    -15.04      0.00
   10    2    0      9.60      0.00
   11    2    0     15.08      0.00
   12    2    0    -12.22      0.00
   13    2    0      1.83      0.00
   14    2    0     -1.37      0.00
   15    2    0     -2.46      0.00
   16    2    0      0.33      0.00
   17    2    0      2.18      0.00
   18    2    0     -1.70      0.00
   19    2    0     -1.05      0.00
  -18    3    0      0.24      0.00
  -17    3    0     -3.38      0.00
  -16    3    0     -6.01      0.00
  -15    3    0      5.48      0.00
  -14    3    0      0.99      0.00
  -13    3    0     -1.74      0.00
  -12    3    0      0.13      0.00
  -11    3    0     -6.99      0.00
  -10    3    0    -11.88      0.00
   -9    3    0     14.84      0.00
   -8    3    0    -12.69      0.00
   -7    3    0    -55.14      0.00
   -6    3    0     -3.43      0.00
   -5    3    0     30.02      0.00
   -4    3    0    -19.66      0.00
   -3    3    0    -13.56      0.00
   -2    3    0     56.43      0.00
   -1    3    0     48.79      0.00
    0    3    0    -47.99      0.00
    1    3    0    -33.20      0.00
    2    3    0     30.38      0.00
    3    3    0    -80.17      0.00
    4    3    0     27.09      0.00
    5    3    0      1.95      0.00
    6    3    0      6.86      0.00
    7    3    0      7.04      0.00
    8    3    0     10.59      0.00
    9    3    0     11.63      0.00
   10    3    0     -7.14      0.00
   11    3    0    -14.65      0.00
   12    3    0    -14.77      0.00
   13    3    0    -10.28      0.00
   14    3    0      4.91      0.00
   15    3    0     -4.40      0.00
   16    3    0     -3.64      0.00
   17    3    0      4.94      0.00
   18    3    0      3.04      0.00
   19    3    0     -1.32      0.00
  -17    4    0      2.51      0.00
  -16    4    0     -1.37      0.00
  -15    4    0     -0.79      0.00
  -14    4    0     -5.16      0.00
  -13    4    0    -10.71      0.00
  -12    4    0      2.95      0.00
  -11    4    0     -1.92      0.00
  -10    4    0    -19.87      0.00
   -9    4    0      6.86      0.00
   -8    4    0     13.30      0.00
   -7    4    0      0.90      0.00
   -6    4    0      5.20      0.00
   -5    4    0      3.88      0.00
   -4    4    0    -49.21      0.00
   -3    4    0    -23.95      0.00
   -2    4    0     21.48      0.00
   -1    4    0     62.53      0.00
    0    4    0     -3.29      0.00
    1    4    0    -69.07      0.00
    2    4    0     64.98      0.00
    3    4    0     87.39      0.00
    4    4    0    -57.71      0.00
    5    4    0     29.56      0.00
    6    4    0    -19.67      0.00
    7    4    0    -46.15      0.00
    8    4    0     -2.00      0.00
    9    4    0     -8.50      0.00
   10    4    0    -11.67      0.00
   11    4    0     -1.57      0.00
   12    4    0     -1.21      0.00
   13    4    0     -5.24      0.00
   14    4    0      9.66      0.00
   15    4    0      2.46      0.00
   16    4    0     -6.37      0.00
   17    4    0      2.53      0.00
   18    4    0      2.16      0.00
   19    4    0     -3.24      0.00
  -17    5    0     -2.22      0.00
  -16    5    0     -0.35      0.00
  -15    5    0      0.85      0.00
  -14    5    0      9.87      0.00
  -13    5    0      5.29      0.00
  -12    5    0     -1.16      0.00
  -11    5    0     -1.02      0.00
  -10    5    0     -6.79      0.00
   -9    5    0    -10.87      0.00
   -8    5    0     35.12      0.00
   -7    5    0     -0.38      0.00
   -6    5    0    -17.06      0.00
   -5    5    0     24.54      0.00
   -4    5    0     21.95      0.00
   -3    5    0     -6.28      0.00
   -2    5    0    -17.14      0.00
   -1    5    0    -63.43      0.00
    0    5    0    -31.03      0.00
    1    5    0     14.01      0.00
    2    5    0     10.38      0.00
    3    5    0    -18.42      0.00
    4    5    0     11.04      0.00
    5    5    0     37.31      0.00
    6    5    0      4.17      0.00
    7    5    0    -13.48      0.00
    8    5    0    -11.03      0.00
    9    5    0    -17.91      0.00
   10    5    0     -4.94      0.00
   11    5    0     11.55      0.00
   12    5    0      3.53      0.00
   13    5    0     -1.82      0.00
   14    5    0      0.66      0.00
   15    5    0      8.60      0.00
   16    5    0     -0.49      0.00
   17    5    0      3.01      0.00
   18    5    0      0.65      0.00
   19    5    0     -1.64      0.00
  -17    6    0      2.92      0.00
  -16    6    0      1.30      0.00
  -15    6    0     -1.63      0.00
  -14    6    0     -2.21      0.00
  -13    6    0     -2.72      0.00
  -12    6    0     -7.12      0.00
  -11    6    0     20.64      0.00
  -10    6    0      2.86      0.00
   -9    6    0    -20.27      0.00
   -8    6    0     -9.14      0.00
   -7    6    0      7.87      0.00
   -6    6    0     -1.52      0.00
   -5    6    0     14.80      0.00
   -4    6    0    -16.50      0.00
   -3    6    0    -40.82      0.00
   -2    6    0     22.45      0.00
   -1    6    0      1.72      0.00
    0    6    0    -17.20      0.00
    1    6    0     45.99      0.00
    2    6    0    -18.16      0.00
    3    6    0    -27.99      0.00
    4    6    0     54.25      0.00
    5    6    0     28.31      0.00
    6    6    0      1.19      0.00
    7    6    0      5.35      0.00
    8    6    0     24.83      0.00
    9    6    0      8.71      0.00
   10    6    0      0.58      0.00
   11    6    0     -2.76      0.00
   12    6    0      2.42      0.00
   13    6    0      1.72      0.00
   14    6    0     -3.32      0.00
   15    6    0     -5.81      0.00
   16    6    0     -0.38      0.00
   17    6    0     -4.18      0.00
   18    6    0      0.69      0.00
   19    6    0     -2.20      0.00
  -16    7    0     -2.36      0.00
  -15    7    0      1.80      0.00
  -14    7    0     -1.95      0.00
  -13    7    0     -3.15      0.00
  -12    7    0      6.11      0.00
  -11    7    0     -0.02      0.00
  -10    7    0      3.71      0.00
   -9    7    0      1.83      0.00
   -8    7    0     -1.03      0.00
   -7    7    0     12.16      0.00
   -6    7    0     -2.21      0.00
   -5    7    0    -21.99      0.00
   -4    7    0      3.97      0.00
   -3    7    0     43.70      0.00
   -2    7    0     30.98      0.00
   -1    7    0     28.21      0.00
    0    7    0     24.07      0.00
    1    7    0     18.27      0.00
    2    7    0     10.61      0.00
    3    7    0      4.70      0.00
    4    7    0     -1.88      0.00
    5    7    0    -10.27      0.00
    6    7    0     -0.85      0.00
    7    7    0     14.55      0.00
    8    7    0      1.78      0.00
    9    7    0     11.81      0.00
   10    7    0     -9.82      0.00
   11    7    0      0.57      0.00
   12    7    0      9.02      0.00
   13    7    0      0.38      0.00
   14    7    0     -1.86      0.00
   15    7    0     -3.57      0.00
   16    7    0     -1.56      0.00
   17    7    0      3.68      0.00
   18    7    0      0.05      0.00
   19    7    0      0.10      0.00
  -16    8    0     -2.94      0.00
  -15    8    0      2.74      0.00
  -14    8    0      5.58      0.00
  -13    8    0      0.75      0.00
  -12    8    0      4.14      0.00
  -11    8    0      0.84      0.00
  -10    8    0      2.28      0.00
   -9    8    0      6.55      0.00
   -8    8    0     -6.02      0.00
   -7    8    0      9.28      0.00
   -6    8    0     24.30      0.00
   -5    8    0     -7.09      0.00
   -4    8    0     19.74      0.00
   -3    8    0      0.84      0.00
   -2    8    0    -38.69      0.00
   -1    8    0      0.10      0.00
    0    8    0     30.24      0.00
    1    8    0      9.77      0.00
    2    8    0      2.97      0.00
    3    8    0      5.96      0.00
    4    8    0     15.15      0.00
    5    8    0      2.69      0.00
    6    8    0     -2.31      0.00
    7    8    0    -13.19      0.00
    8    8    0     -5.37      0.00
    9    8    0      4.15      0.00
   10    8    0     12.90      0.00
   11    8    0      5.34      0.00
   12    8    0      2.23      0.00
   13    8    0      5.69      0.00
   14    8    0      7.61      0.00
   15    8    0      8.35      0.00
   16    8    0     -0.17      0.00
   17    8    0     -5.52      0.00
   18    8    0      0.27      0.00
   19    8    0      4.21      0.00
  -15    9    0      0.57      0.00
  -14    9    0     -0.73      0.00
  -13    9    0      3.04      0.00
  -12    9    0     -1.64      0.00
  -11    9    0      4.14      0.00
  -10    9    0     13.04      0.00
   -9    9    0      2.06      0.00
   -8    9    0     -7.13      0.00
   -7    9    0     -5.62      0.00
   -6    9    0    -17.43      0.00
   -5    9    0     14.22      0.00
   -4    9    0     10.92      0.00
   -3    9    0     -3.75      0.00
   -2    9    0      4.63      0.00
   -1    9    0     -1.77      0.00
    0    9    0      4.13      0.00
    1    9    0      9.71      0.00
    2    9    0     -9.22      0.00
    3    9    0     10.38      0.00
    4    9    0     -3.28      0.00
    5    9    0    -11.32      0.00
    6    9    0      6.36      0.00
    7    9    0     30.29      0.00
    8    9    0      7.56      0.00
    9    9    0      0.29      0.00
   10    9    0      9.42      0.00
   11    9    0     -0.68      0.00
   12    9    0      0.89      0.00
   13    9    0     -2.61      0.00
   14    9    0     -6.31      0.00
   15    9    0      4.42      0.00
   16    9    0      6.42      0.00
   17    9    0     -2.23      0.00
   18    9    0     -0.56      0.00
   19    9    0      0.10      0.00
  -14   10    0     -1.97      0.00
  -13   10    0      5.85      0.00
  -12   10    0      3.10      0.00
  -11   10    0     -5.80      0.00
  -10   10    0     -8.16      0.00
   -9   10    0     -2.38      0.00
   -8   10    0      8.03      0.00
   -7   10    0     -6.88      0.00
   -6   10    0     -3.73      0.00
   -5   10    0     -9.88      0.00
   -4   10    0     -5.41      0.00
   -3   10    0     18.60      0.00
   -2   10    0     10.35      0.00
   -1   10    0      6.43      0.00
    0   10    0     -1.40      0.00
    1   10    0    -33.04      0.00
    2   10    0     -2.95      0.00
    3   10    0      6.36      0.00
    4   10    0      0.40      0.00
    5   10    0     -4.38      0.00
    6   10    0      9.46      0.00
    7   10    0     13.09      0.00
    8   10    0     -1.38      0.00
    9   10    0      5.45      0.00
   10   10    0      2.00      0.00
   11   10    0     -1.87      0.00
   12   10    0     -7.07      0.00
   13   10    0     -3.75      0.00
   14   10    0    -10.11      0.00
   15   10    0     -4.74      0.00
   16   10    0      3.28      0.00
   17   10    0     -0.05      0.00
   18   10    0     -0.20      0.00
   19   10    0      3.69      0.00
  -14   11    0     -0.79      0.00
  -13   11    0     -2.34      0.00
  -12   11    0     -1.31      0.00
  -11   11    0     -6.27      0.00
  -10   11    0     -3.93      0.00
   -9   11    0      7.15      0.00
   -8   11    0      0.30      0.00
   -7   11    0      0.97      0.00
   -6   11    0      2.96      0.00
   -5   11    0      4.92      0.00
   -4   11    0      0.54      0.00
   -3   11    0     -9.83      0.00
   -2   11    0    -14.03      0.00
   -1   11    0      6.66      0.00
    0   11    0     11.96      0.00
    1   11    0    -10.71      0.00
    2   11    0      0.27      0.00
    3   11    0      4.02      0.00
    4   11    0    -20.71      0.00
    5   11    0     -6.51      0.00
    6   11    0     10.07      0.00
    7   11    0    -21.79      0.00
    8   11    0     -8.19      0.00
    9   11    0     -0.85      0.00
   10   11    0      1.94      0.00
   11   11    0     -6.96      0.00
   12   11    0      7.32      0.00
   13   11    0     -4.24      0.00
   14   11    0     -2.34      0.00
   15   11    0     -2.87      0.00
   16   11    0      0.57      0.00
   17   11    0      0.15      0.00
   18   11    0      1.74      0.00
  -13   12    0      1.37      0.00
  -12   12    0      3.74      0.00
  -11   12    0      1.88      0.00
  -10   12    0      0.29      0.00
   -9   12    0     -4.37      0.00
   -8   12    0     -5.99      0.00
   -7   12    0      4.35      0.00
   -6   12    0     -1.07      0.00
   -5   12    0     -0.75      0.00
   -4   12    0     -0.81      0.00
   -3   12    0    -13.87      0.00
   -2   12    0     -5.10      0.00
   -1   12    0      4.61      0.00
    0   12    0    -22.94      0.00
    1   12    0     -8.14      0.00
    2   12    0      0.67      0.00
    3   12    0      3.62      0.00
    4   12    0     -9.85      0.00
    5   12    0     -2.66      0.00
    6   12    0     -2.84      0.00
    7   12    0     -2.76      0.00
    8   12    0    -10.27      0.00
    9   12    0      8.20      0.00
   10   12    0     -1.49      0.00
   11   12    0     -4.10      0.00
   12   12    0     -4.57      0.00
   13   12    0     10.31      0.00
   14   12    0      2.03      0.00
   15   12    0     -0.36      0.00
   16   12    0      0.61      0.00
   17   12    0     -1.17      0.00
   18   12    0      2.57      0.00
  -12   13    0     -5.36      0.00
  -11   13    0     -1.81      0.00
  -10   13    0      6.13      0.00
   -9   13    0     -6.09      0.00
   -8   13    0     -0.51      0.00
   -7   13    0     -1.90      0.00
   -6   13    0     -7.85      0.00
   -5   13    0     -1.96      0.00
   -4   13    0      1.98      0.00
   -3   13    0     -7.67      0.00
   -2   13    0      8.55      0.00
   -1   13    0     -5.75      0.00
    0   13    0      0.41      0.00
    1   13    0      8.68      0.00
    2   13    0      5.72      0.00
    3   13    0     -9.84      0.00
    4   13    0      5.38      0.00
    5   13    0     12.46      0.00
    6   13    0     12.36      0.00
    7   13    0      3.18      0.00
    8   13    0     -2.57      0.00
    9   13    0     -5.95      0.00
   10   13    0      1.50      0.00
   11   13    0      1.33      0.00
   12   13    0     -2.20      0.00
   13   13    0     -4.88      0.00
   14   13    0      2.78      0.00
   15   13    0      0.99      0.00
   16   13    0     -2.83      0.00
   17   13    0      2.47      0.00
  -11   14    0      1.68      0.00
  -10   14    0      1.58      0.00
   -9   14    0      2.72      0.00
   -8   14    0     -0.21      0.00
   -7   14    0      2.53      0.00
   -6   14    0      3.44      0.00
   -5   14    0     -0.19      0.00
   -4   14    0     -0.33      0.00
   -3   14    0      8.59      0.00
   -2   14    0     -3.83      0.00
   -1   14    0     -0.43      0.00
    0   14    0      1.21      0.00
    1   14    0     11.27      0.00
    2   14    0      8.16      0.00
    3   14    0     -6.03      0.00
    4   14    0      7.24      0.00
    5   14    0      0.71      0.00
    6   14    0    -10.14      0.00
    7   14    0      1.98      0.00
    8   14    0      7.84      0.00
    9   14    0     -5.77      0.00
   10   14    0     -3.54      0.00
   11   14    0      1.63      0.00
   12   14    0      2.78      0.00
   13   14    0      1.02      0.00
   14   14    0      5.47      0.00
   15   14    0     -1.38      0.00
   16   14    0     -0.69      0.00
   17   14    0      1.02      0.00
  -10   15    0      2.48      0.00
   -9   15    0      5.04      0.00
   -8   15    0      1.23      0.00
   -7   15    0      1.88      0.00
   -6   15    0      5.24      0.00
   -5   15    0     -3.44      0.00
   -4   15    0     -2.30      0.00
   -3   15    0      6.41      0.00
   -2   15    0      4.17      0.00
   -1   15    0     -2.50      0.00
    0   15    0     -0.77      0.00
    1   15    0      4.85      0.00
    2   15    0      5.22      0.00
    3   15    0      6.39      0.00
    4   15    0     -5.26      0.00
    5   15    0      4.66      0.00
    6   15    0     -9.42      0.00
    7   15    0     -1.00      0.00
    8   15    0     15.27      0.00
    9   15    0      0.36      0.00
   10   15    0     -2.16      0.00
   11   15    0      4.64      0.00
   12   15    0      1.99      0.00
   13   15    0     -0.32      0.00
   14   15    0     -0.46      0.00
   15   15    0      3.49      0.00
   16   15    0      0.12      0.00
   -9   16    0      2.40      0.00
   -8   16    0     -0.31      0.00
   -7   16    0     -3.76      0.00
   -6   16    0     -0.75      0.00
   -5   16    0      0.46      0.00
   -4   16    0      0.62      0.00
   -3   16    0      1.37      0.00
   -2   16    0      7.83      0.00
   -1   16    0      1.34      0.00
    0   16    0      3.79      0.00
    1   16    0     -1.98      0.00
    2   16    0     -2.53      0.00
    3   16    0     -0.96      0.00
    4   16    0     10.84      0.00
    5   16    0      1.28      0.00
    6   16    0     -4.55      0.00
    7   16    0      2.53      0.00
    8   16    0      2.49      0.00
    9   16    0      1.38      0.00
   10   16    0      1.43      0.00
   11   16    0      3.06      0.00
   12   16    0      0.73      0.00
   13   16    0     -1.99      0.00
   14   16    0      2.11      0.00
   15   16    0      1.92      0.00
   16   16    0     -0.44      0.00
   -7   17    0     -2.71      0.00
   -6   17    0     -0.19      0.00
   -5   17    0      6.60      0.00
   -4   17    0     -1.66      0.00
   -3   17    0     -1.26      0.00
   -2   17    0      2.00      0.00
   -1   17    0      5.47      0.00
    0   17    0      2.12      0.00
    1   17    0      3.66      0.00
    2   17    0     -8.11      0.00
    3   17    0     -1.58      0.00
    4   17    0      9.22      0.00
    5   17    0     -0.61      0.00
    6   17    0     -0.10      0.00
    7   17    0      0.68      0.00
    8   17    0     -1.46      0.00
    9   17    0     -0.81      0.00
   10   17    0      6.97      0.00
   11   17    0      3.02      0.00
   12   17    0     -4.87      0.00
   13   17    0     -0.86      0.00
   14   17    0     -2.64      0.00
   15   17    0     -3.84      0.00
   -6   18    0     -0.87      0.00
   -5   18    0     -4.08      0.00
   -4   18    0      2.62      0.00
   -3   18    0      0.13      0.00
   -2   18    0     -0.57      0.00
   -1   18    0     -0.52      0.00
    0   18    0      0.27      0.00
    1   18    0     -5.36      0.00
    2   18    0     -1.91      0.00
    3   18    0      0.59      0.00
    4   18    0     -8.71      0.00
    5   18    0     -4.64      0.00
    6   18    0      2.35      0.00
    7   18    0      5.54      0.00
    8   18    0     -5.07      0.00
    9   18    0     -3.19      0.00
   10   18    0     -0.67      0.00
   11   18    0     -1.47      0.00
   12   18    0      0.14      0.00
   13   18    0      3.45      0.00
   14   18    0     -0.58      0.00
   -4   19    0      1.01      0.00
   -3   19    0     -1.38      0.00
   -2   19    0     -4.31      0.00
   -1   19    0     -0.48      0.00
    0   19    0      0.43      0.00
    1   19    0     -7.36      0.00
    2   19    0     -2.11      0.00
    3   19    0     -3.46      0.00
    4   19    0     -5.27      0.00
    5   19    0      1.39      0.00
    6   19    0      7.09      0.00
    7   19    0     -0.46      0.00
    8   19    0     -3.98      0.00
    9   19    0      0.40      0.00
   10   19    0      1.77      0.00
   11   19    0      0.14      0.00
   12   19    0     -0.28      0.00
   -2   20    0     -0.45      0.00
   -1   20    0     -2.22      0.00
    0   20    0      1.30      0.00
    1   20    0      1.53      0.00
    2   20    0      3.84      0.00
    3   20    0      3.48      0.00
    4   20    0      1.40      0.00
    5   20    0     -0.17      0.00
    6   20    0     -1.11      0.00
    7   20    0     -0.45      0.00
    8   20    0     -1.83      0.00
    9   20    0     -0.53      0.00
   10   20    0     -3.09      0.00
    2   21    0      0.87      0.00
    3   21    0     -2.35      0.00
    4   21    0     -2.11      0.00
    5   21    0      2.19      0.00
    6   21    0      0.30      0.00
    7   21    0     -2.76      0.00
   -9  -20    1     -0.24      0.00
   -8  -20    1     -3.50      0.00
   -7  -20    1     -1.47      0.00
   -6  -20    1      3.01      0.00
   -5  -20    1      6.06      0.00
   -4  -20    1      1.27      0.00
   -3  -20    1      3.19      0.00
   -2  -20    1     -2.86      0.00
   -1  -20    1      3.05      0.00
    0  -20    1     -1.03      0.00
  -11  -19    1      2.49      0.00
  -10  -19    1      1.59      0.00
   -9  -19    1     -1.48      0.00
   -8  -19    1     -3.34      0.00
   -7  -19    1     -4.30      0.00
   -6  -19    1      3.49      0.00
   -5  -19    1     -4.22      0.00
   -4  -19    1     -4.75      0.00
   -3  -19    1     -0.56      0.00
   -2  -19    1     -3.46      0.00
   -1  -19    1     -3.76      0.00
    0  -19    1     -0.44      0.00
    1  -19    1     -3.06      0.00
    2  -19    1     -3.06      0.00
    3  -19    1     -0.24      0.00
  -13  -18    1      2.31      0.00
  -12  -18    1     -5.29      0.00
  -11  -18    1     -2.35      0.00
  -10  -18    1     -0.53      0.00
   -9  -18    1     -2.53      0.00
   -8  -18    1      0.37      0.00
   -7  -18    1     -0.07      0.00
   -6  -18    1     -5.55      0.00
   -5  -18    1     -0.65      0.00
   -4  -18    1     -0.85      0.00
   -3  -18    1      1.39      0.00
   -2  -18    1      0.15      0.00
   -1  -18    1     -7.93      0.00
    0  -18    1     -1.75      0.00
    1  -18    1      2.00      0.00
    2  -18    1     -1.12      0.00
    3  -18    1      2.14      0.00
    4  -18    1     -3.37      0.00
    5  -18    1     -0.09      0.00
  -14  -17    1     -3.86      0.00
  -13  -17    1     -4.25      0.00
  -12  -17    1      0.07      0.00
  -11  -17    1     -0.30      0.00
  -10  -17    1      1.41      0.00
   -9  -17    1     -2.67      0.00
   -8  -17    1      3.56      0.00
   -7  -17    1      6.65      0.00
   -6  -17    1      1.03      0.00
   -5  -17    1      3.74      0.00
   -4  -17    1      4.59      0.00
   -3  -17    1     -3.40      0.00
   -2  -17    1     -5.00      0.00
   -1  -17    1     -5.13      0.00
    0  -17    1      0.45      0.00
    1  -17    1      2.37      0.00
    2  -17    1      0.22      0.00
    3  -17    1      0.15      0.00
    4  -17    1      8.97      0.00
    5  -17    1     -0.88      0.00
    6  -17    1     -2.70      0.00
    7  -17    1     -1.24      0.00
  -15  -16    1      3.94      0.00
  -14  -16    1     -0.36      0.00
  -13  -16    1      1.26      0.00
  -12  -16    1     -1.39      0.00
  -11  -16    1      0.43      0.00
  -10  -16    1      3.84      0.00
   -9  -16    1     -5.74      0.00
   -8  -16    1      0.34      0.00
   -7  -16    1     10.07      0.00
   -6  -16    1    -10.22      0.00
   -5  -16    1     -7.15      0.00
   -4  -16    1      6.72      0.00
   -3  -16    1      6.46      0.00
   -2  -16    1     -0.28      0.00
   -1  -16    1      4.24      0.00
    0  -16    1     -3.65      0.00
    1  -16    1     -7.74      0.00
    2  -16    1      5.00      0.00
    3  -16    1      0.48      0.00
    4  -16    1     -1.83      0.00
    5  -16    1      1.15      0.00
    6  -16    1      0.04      0.00
    7  -16    1     -2.27      0.00
    8  -16    1      3.67      0.00
  -16  -15    1     -1.23      0.00
  -15  -15    1      0.51      0.00
  -14  -15    1      3.00      0.00
  -13  -15    1      0.76      0.00
  -12  -15    1     -0.33      0.00
  -11  -15    1      3.85      0.00
  -10  -15    1     -0.34      0.00
   -9  -15    1      1.23      0.00
   -8  -15    1      0.69      0.00
   -7  -15    1      3.66      0.00
   -6  -15    1     -2.57      0.00
   -5  -15    1    -10.11      0.00
   -4  -15    1      5.00      0.00
   -3  -15    1     -4.15      0.00
   -2  -15    1      0.50      0.00
   -1  -15    1     19.48      0.00
    0  -15    1      0.96      0.00
    1  -15    1     -8.86      0.00
    2  -15    1      0.23      0.00
    3  -15    1      4.48      0.00
    4  -15    1     -1.58      0.00
    5  -15    1      6.06      0.00
    6  -15    1      5.50      0.00
    7  -15    1     -1.67      0.00
    8  -15    1      0.78      0.00
    9  -15    1      6.48      0.00
  -17  -14    1      2.04      0.00
  -16  -14    1     -5.23      0.00
  -15  -14    1     -2.13      0.00
  -14  -14    1      3.69      0.00
  -13  -14    1      0.18      0.00
  -12  -14    1      1.86      0.00
  -11  -14    1     -0.06      0.00
  -10  -14    1      0.20      0.00
   -9  -14    1      0.95      0.00
   -8  -14    1      5.63      0.00
   -7  -14    1     -1.40      0.00
   -6  -14    1      0.17      0.00
   -5  -14    1     12.60      0.00
   -4  -14    1     -1.65      0.00
   -3  -14    1    -15.70      0.00
   -2  -14    1      0.18      0.00
   -1  -14    1      7.05      0.00
    0  -14    1     17.36      0.00
    1  -14    1      7.02      0.00
    2  -14    1      3.75      0.00
    3  -14    1      5.85      0.00
    4  -14    1      1.22      0.00
    5  -14    1     -5.34      0.00
    6  -14    1      5.88      0.00
    7  -14    1     -0.37      0.00
    8  -14    1     -7.24      0.00
    9  -14    1      1.42      0.00
   10  -14    1      4.74      0.00
   11  -14    1     -1.67      0.00
  -17  -13    1      0.05      0.00
  -16  -13    1      3.13      0.00
  -15  -13    1     -0.87      0.00
  -14  -13    1     -4.95      0.00
  -13  -13    1      1.61      0.00
  -12  -13    1      0.06      0.00
  -11  -13    1      2.72      0.00
  -10  -13    1      0.13      0.00
   -9  -13    1     -0.73      0.00
   -8  -13    1      2.03      0.00
   -7  -13    1     -0.07      0.00
   -6  -13    1      8.19      0.00
   -5  -13    1     11.76      0.00
   -4  -13    1     -3.30      0.00
   -3  -13    1     10.41      0.00
   -2  -13    1      4.47      0.00
   -1  -13    1     -2.94      0.00
    0  -13    1     -4.65      0.00
    1  -13    1      3.58      0.00
    2  -13    1     -3.66      0.00
    3  -13    1     -0.42      0.00
    4  -13    1     -0.65      0.00
    5  -13    1     -6.66      0.00
    6  -13    1     -0.55      0.00
    7  -13    1      5.70      0.00
    8  -13    1     -4.91      0.00
    9  -13    1     -2.62      0.00
   10  -13    1      1.35      0.00
   11  -13    1      1.64      0.00
   12  -13    1     -2.93      0.00
  -18  -12    1     -1.03      0.00
  -17  -12    1      0.17      0.00
  -16  -12    1      1.83      0.00
  -15  -12    1      0.75      0.00
  -14  -12    1     10.82      0.00
  -13  -12    1      2.13      0.00
  -12  -12    1     -0.15      0.00
  -11  -12    1     -6.72      0.00
  -10  -12    1      1.74      0.00
   -9  -12    1      2.79      0.00
   -8  -12    1    -11.59      0.00
   -7  -12    1    -19.26      0.00
   -6  -12    1      2.58      0.00
   -5  -12    1     -2.30      0.00
   -4  -12    1     -4.53      0.00
   -3  -12    1     10.63      0.00
   -2  -12    1      2.36      0.00
   -1  -12    1    -19.00      0.00
    0  -12    1     -5.42      0.00
    1  -12    1     -3.98      0.00
    2  -12    1    -12.63      0.00
    3  -12    1    -10.54      0.00
    4  -12    1     -1.67      0.00
    5  -12    1      8.47      0.00
    6  -12    1     -2.04      0.00
    7  -12    1      4.21      0.00
    8  -12    1      4.31      0.00
    9  -12    1     -8.00      0.00
   10  -12    1     -0.53      0.00
   11  -12    1      3.38      0.00
   12  -12    1     -0.91      0.00
  -18  -11    1     -2.93      0.00
  -17  -11    1     -1.01      0.00
  -16  -11    1      0.00      0.00
  -15  -11    1      5.18      0.00
  -14  -11    1    -11.17      0.00
  -13  -11    1     -0.02      0.00
  -12  -11    1      2.30      0.00
  -11  -11    1    -10.78      0.00
  -10  -11    1     -2.58      0.00
   -9  -11    1      4.69      0.00
   -8  -11    1    -13.18      0.00
   -7  -11    1     -6.03      0.00
   -6  -11    1      6.83      0.00
   -5  -11    1     -8.17      0.00
   -4  -11    1    -22.68      0.00
   -3  -11    1     -5.76      0.00
   -2  -11    1     16.22      0.00
   -1  -11    1    -11.33      0.00
    0  -11    1     -2.65      0.00
    1  -11    1     19.34      0.00
    2  -11    1      6.84      0.00
    3  -11    1    -23.76      0.00
    4  -11    1      4.69      0.00
    5  -11    1     -1.32      0.00
    6  -11    1    -12.49      0.00
    7  -11    1      0.66      0.00
    8  -11    1      9.41      0.00
    9  -11    1     -0.52      0.00
   10  -11    1     -3.23      0.00
   11  -11    1     -9.25      0.00
   12  -11    1     -2.41      0.00
   13  -11    1      3.27      0.00
  -18  -10    1      2.63      0.00
  -17  -10    1     -4.57      0.00
  -16  -10    1     -3.18      0.00
  -15  -10    1      0.11      0.00
  -14  -10    1     -3.58      0.00
  -13  -10    1    -12.73      0.00
  -12  -10    1     -6.47      0.00
  -11  -10    1      1.20      0.00
  -10  -10    1     -7.66      0.00
   -9  -10    1      3.74      0.00
   -8  -10    1      5.76      0.00
   -7  -10    1     -2.34      0.00
   -6  -10    1      6.36      0.00
   -5  -10    1     15.18      0.00
   -4  -10    1    -15.72      0.00
   -3  -10    1     -5.88      0.00
   -2  -10    1     -2.36      0.00
   -1  -10    1    -22.77      0.00
    0  -10    1    -33.04      0.00
    1  -10    1     22.16      0.00
    2  -10    1      3.21      0.00
    3  -10    1     -7.42      0.00
    4  -10    1      4.42      0.00
    5  -10    1      3.07      0.00
    6  -10    1     -6.18      0.00
    7  -10    1     -5.11      0.00
    8  -10    1    -10.26      0.00
    9  -10    1     -2.17      0.00
   10  -10    1     -2.54      0.00
   11  -10    1     -4.85      0.00
   12  -10    1      1.43      0.00
   13  -10    1      1.37      0.00
   14  -10    1      0.35      0.00
  -19   -9    1     -0.77      0.00
  -18   -9    1      0.29      0.00
  -17   -9    1     -1.56      0.00
  -16   -9    1      4.62      0.00
  -15   -9    1      1.21      0.00
  -14   -9    1      1.54      0.00
  -13   -9    1     -2.66      0.00
  -12   -9    1      1.24      0.00
  -11   -9    1     -5.08      0.00
  -10   -9    1     -2.33      0.00
   -9   -9    1     -4.43      0.00
   -8   -9    1      9.92      0.00
   -7   -9    1      6.01      0.00
   -6   -9    1    -11.21      0.00
   -5   -9    1     -5.07      0.00
   -4   -9    1     20.83      0.00
   -3   -9    1     -4.08      0.00
   -2   -9    1     -2.48      0.00
   -1   -9    1     -5.20      0.00
    0   -9    1     -6.19      0.00
    1   -9    1    -23.71      0.00
    2   -9    1    -22.88      0.00
    3   -9    1     12.20      0.00
    4   -9    1      7.71      0.00
    5   -9    1      4.57      0.00
    6   -9    1      7.74      0.00
    7   -9    1    -11.63      0.00
    8   -9    1     -4.61      0.00
    9   -9    1     10.62      0.00
   10   -9    1     -2.59      0.00
   11   -9    1      0.26      0.00
   12   -9    1     -0.79      0.00
   13   -9    1     -3.29      0.00
   14   -9    1      5.47      0.00
   15   -9    1      5.37      0.00
  -19   -8    1      3.40      0.00
  -18   -8    1      1.22      0.00
  -17   -8    1     -2.75      0.00
  -16   -8    1      2.88      0.00
  -15   -8    1      5.59      0.00
  -14   -8    1      1.96      0.00
  -13   -8    1      0.53      0.00
  -12   -8    1     -0.82      0.00
  -11   -8    1      6.97      0.00
  -10   -8    1      0.69      0.00
   -9   -8    1    -11.38      0.00
   -8   -8    1     -9.97      0.00
   -7   -8    1     12.44      0.00
   -6   -8    1    -16.17      0.00
   -5   -8    1    -27.13      0.00
   -4   -8    1     26.85      0.00
   -3   -8    1      2.20      0.00
   -2   -8    1    -28.03      0.00
   -1   -8    1     34.65      0.00
    0   -8    1     20.49      0.00
    1   -8    1    -31.26      0.00
    2   -8    1     18.54      0.00
    3   -8    1      2.43      0.00
    4   -8    1    -21.87      0.00
    5   -8    1      2.41      0.00
    6   -8    1     12.45      0.00
    7   -8    1     12.50      0.00
    8   -8    1      9.64      0.00
    9   -8    1    -10.07      0.00
   10   -8    1      3.45      0.00
   11   -8    1      4.11      0.00
   12   -8    1      1.40      0.00
   13   -8    1     -0.30      0.00
   14   -8    1     -3.66      0.00
   15   -8    1      1.67      0.00
  -19   -7    1      0.72      0.00
  -18   -7    1      3.12      0.00
  -17   -7    1      2.06      0.00
  -16   -7    1     -5.17      0.00
  -15   -7    1     -6.54      0.00
  -14   -7    1     -2.15      0.00
  -13   -7    1      5.24      0.00
  -12   -7    1     -1.16      0.00
  -11   -7    1      0.49      0.00
  -10   -7    1      4.51      0.00
   -9   -7    1     -2.16      0.00
   -8   -7    1     12.44      0.00
   -7   -7    1     18.37      0.00
   -6   -7    1    -16.03      0.00
   -5   -7    1    -20.83      0.00
   -4   -7    1     -6.25      0.00
   -3   -7    1      2.93      0.00
   -2   -7    1    -15.67      0.00
   -1   -7    1     38.21      0.00
    0   -7    1     53.97      0.00
    1   -7    1     12.75      0.00
    2   -7    1     20.63      0.00
    3   -7    1     34.54      0.00
    4   -7    1      1.11      0.00
    5   -7    1    -19.39      0.00
    6   -7    1    -12.51      0.00
    7   -7    1      7.00      0.00
    8   -7    1     -8.81      0.00
    9   -7    1     -0.40      0.00
   10   -7    1      0.72      0.00
   11   -7    1      3.85      0.00
   12   -7    1      4.87      0.00
   13   -7    1     -0.70      0.00
   14   -7    1     -6.16      0.00
   15   -7    1      1.79      0.00
   16   -7    1     -2.14      0.00
  -19   -6    1     -1.45      0.00
  -18   -6    1     -5.03      0.00
  -17   -6    1      3.10      0.00
  -16   -6    1     -2.42      0.00
  -15   -6    1     -5.15      0.00
  -14   -6    1      2.12      0.00
  -13   -6    1      3.54      0.00
  -12   -6    1      4.71      0.00
  -11   -6    1     10.15      0.00
  -10   -6    1     12.16      0.00
   -9   -6    1     -0.65      0.00
   -8   -6    1     -1.82      0.00
   -7   -6    1    -16.44      0.00
   -6   -6    1     24.21      0.00
   -5   -6    1     39.70      0.00
   -4   -6    1      4.80      0.00
   -3   -6    1     -0.24      0.00
   -2   -6    1     -7.86      0.00
   -1   -6    1    -25.34      0.00
    0   -6    1      9.41      0.00
    1   -6    1     -6.02      0.00
    2   -6    1    -49.01      0.00
    3   -6    1    -10.87      0.00
    4   -6    1     24.16      0.00
    5   -6    1     -2.67      0.00
    6   -6    1      9.50      0.00
    7   -6    1      0.81      0.00
    8   -6    1     -9.16      0.00
    9   -6    1      1.79      0.00
   10   -6    1      3.29      0.00
   11   -6    1     -7.68      0.00
   12   -6    1      3.10      0.00
   13   -6    1      4.31      0.00
   14   -6    1      2.64      0.00
   15   -6    1      2.46      0.00
   16   -6    1      6.59      0.00
  -19   -5    1     -1.59      0.00
  -18   -5    1     -1.77      0.00
  -17   -5    1      4.09      0.00
  -16   -5    1      6.43      0.00
  -15   -5    1     -1.70      0.00
  -14   -5    1     -2.93      0.00
  -13   -5    1      8.20      0.00
  -12   -5    1      5.38      0.00
  -11   -5    1     -3.67      0.00
  -10   -5    1      5.95      0.00
   -9   -5    1      8.74      0.00
   -8   -5    1    -24.66      0.00
   -7   -5    1     -2.70      0.00
   -6   -5    1    -31.94      0.00
   -5   -5    1     -6.53      0.00
   -4   -5    1     13.44      0.00
   -3   -5    1    -14.92      0.00
   -2   -5    1     38.33      0.00
   -1   -5    1    -11.57      0.00
    0   -5    1    -90.57      0.00
    1   -5    1      7.71      0.00
    2   -5    1     51.99      0.00
    3   -5    1      6.50      0.00
    4   -5    1    -27.57      0.00
    5   -5    1     -1.41      0.00
    6   -5    1      7.15      0.00
    7   -5    1     14.66      0.00
    8   -5    1     28.21      0.00
    9   -5    1      3.96      0.00
   10   -5    1    -10.00      0.00
   11   -5    1      3.18      0.00
   12   -5    1     -1.49      0.00
   13   -5    1      1.94      0.00
   14   -5    1      5.92      0.00
   15   -5    1     -7.65      0.00
   16   -5    1     -1.93      0.00
   17   -5    1      8.57      0.00
  -19   -4    1     -2.97      0.00
  -18   -4    1      0.68      0.00
  -17   -4    1     -4.91      0.00
  -16   -4    1     -1.97      0.00
  -15   -4    1      3.35      0.00
  -14   -4    1      1.69      0.00
  -13   -4    1     -2.87      0.00
  -12   -4    1      1.89      0.00
  -11   -4    1    -11.21      0.00
  -10   -4    1    -10.22      0.00
   -9   -4    1      6.17      0.00
   -8   -4    1    -11.54      0.00
   -7   -4    1    -29.67      0.00
   -6   -4    1    -19.65      0.00
   -5   -4    1    -40.63      0.00
   -4   -4    1     -0.31      0.00
   -3   -4    1     -5.91      0.00
   -2   -4    1     41.38      0.00
   -1   -4    1     73.34      0.00
    0   -4    1     15.79      0.00
    1   -4    1      2.16      0.00
    2   -4    1      8.40      0.00
    3   -4    1    -59.95      0.00
    4   -4    1    -34.33      0.00
    5   -4    1     28.08      0.00
    6   -4    1    -13.03      0.00
    7   -4    1    -27.30      0.00
    8   -4    1      1.07      0.00
    9   -4    1      5.82      0.00
   10   -4    1      6.46      0.00
   11   -4    1      9.48      0.00
   12   -4    1    -19.51      0.00
   13   -4    1    -13.82      0.00
   14   -4    1      0.86      0.00
   15   -4    1      0.16      0.00
   16   -4    1     -3.85      0.00
   17   -4    1      2.09      0.00
  -19   -3    1     -0.01      0.00
  -18   -3    1      1.50      0.00
  -17   -3    1      2.56      0.00
  -16   -3    1     -6.15      0.00
  -15   -3    1      2.13      0.00
  -14   -3    1      0.38      0.00
  -13   -3    1    -13.10      0.00
  -12   -3    1     -8.83      0.00
  -11   -3    1     -3.83      0.00
  -10   -3    1    -20.34      0.00
   -9   -3    1    -13.98      0.00
   -8   -3    1     12.48      0.00
   -7   -3    1     -0.53      0.00
   -6   -3    1     40.61      0.00
   -5   -3    1     43.42      0.00
   -4   -3    1    -86.95      0.00
   -3   -3    1    -42.23      0.00
   -2   -3    1     22.96      0.00
   -1   -3    1    -63.79      0.00
    0   -3    1    -90.57      0.00
    1   -3    1    -16.41      0.00
    2   -3    1     -8.00      0.00
    3   -3    1     -4.75      0.00
    4   -3    1     46.48      0.00
    5   -3    1    -12.18      0.00
    6   -3    1    -29.45      0.00
    7   -3    1    -23.93      0.00
    8   -3    1    -13.90      0.00
    9   -3    1     -9.35      0.00
   10   -3    1     -3.85      0.00
   11   -3    1     -8.09      0.00
   12   -3    1      8.61      0.00
   13   -3    1      5.02      0.00
   14   -3    1      1.95      0.00
   15   -3    1      1.57      0.00
   16   -3    1     -1.99      0.00
   17   -3    1     -5.48      0.00
   18   -3    1      0.27      0.00
  -19   -2    1     -0.37      0.00
  -18   -2    1      2.62      0.00
  -17   -2    1     -3.36      0.00
  -16   -2    1     -3.89      0.00
  -15   -2    1     -2.95      0.00
  -14   -2    1      1.73      0.00
  -13   -2    1     -6.97      0.00
  -12   -2    1     -2.49      0.00
  -11   -2    1     17.09      0.00
  -10   -2    1     -7.94      0.00
   -9   -2    1     -0.79      0.00
   -8   -2    1     16.31      0.00
   -7   -2    1    -15.06      0.00
   -6   -2    1     23.44      0.00
   -5   -2    1     12.27      0.00
   -4   -2    1    -38.86      0.00
   -3   -2    1     -9.10      0.00
   -2   -2    1   -108.28      0.00
   -1   -2    1    -73.34      0.00
    0   -2    1    -23.39      0.00
    1   -2    1    -74.88      0.00
    2   -2    1    -45.87      0.00
    3   -2    1     10.11      0.00
    4   -2    1    -15.53      0.00
    5   -2    1     21.68      0.00
    6   -2    1      5.08      0.00
    7   -2    1      6.34      0.00
    8   -2    1     -7.07      0.00
    9   -2    1     -0.74      0.00
   10   -2    1     -7.97      0.00
   11   -2    1      0.61      0.00
   12   -2    1      6.96      0.00
   13   -2    1     -5.14      0.00
   14   -2    1     -6.83      0.00
   15   -2    1      4.29      0.00
   16   -2    1      2.58      0.00
   17   -2    1     -2.88      0.00
   18   -2    1     -2.34      0.00
  -19   -1    1     -0.37      0.00
  -18   -1    1      0.71      0.00
  -17   -1    1      0.99      0.00
  -16   -1    1      0.08      0.00
  -15   -1    1      0.63      0.00
  -14   -1    1      4.11      0.00
  -13   -1    1      2.26      0.00
  -12   -1    1     -7.66      0.00
  -11   -1    1      0.15      0.00
  -10   -1    1     15.03      0.00
   -9   -1    1     -9.51      0.00
   -8   -1    1      3.32      0.00
   -7   -1    1      9.07      0.00
   -6   -1    1    -54.55      0.00
   -5   -1    1    -12.85      0.00
   -4   -1    1     26.45      0.00
   -3   -1    1    -26.91      0.00
   -2   -1    1    -53.37      0.00
   -1   -1    1    -89.97      0.00
    0   -1    1    133.36      0.00
    1   -1    1     24.70      0.00
    2   -1    1    -19.75      0.00
    3   -1    1    -35.65      0.00
    4   -1    1     11.62      0.00
    5   -1    1     59.57      0.00
    6   -1    1     28.52      0.00
    7   -1    1     -1.98      0.00
    8   -1    1      7.40      0.00
    9   -1    1     -8.07      0.00
   10   -1    1      0.34      0.00
   11   -1    1      6.39      0.00
   12   -1    1     -0.98      0.00
   13   -1    1     -1.54      0.00
   14   -1    1     -5.51      0.00
   15   -1    1     -0.89      0.00
   16   -1    1      4.91      0.00
   17   -1    1     -0.24      0.00
   18   -1    1     -2.53      0.00
  -19    0    1      3.79      0.00
  -18    0    1     -2.46      0.00
  -17    0    1     -0.53      0.00
  -16    0    1      1.39      0.00
  -15    0    1     -1.38      0.00
  -14    0    1     -7.81      0.00
  -13    0    1      0.82      0.00
  -12    0    1      7.69      0.00
  -11    0    1      5.88      0.00
  -10    0    1     17.14      0.00
   -9    0    1    -10.87      0.00
   -8    0    1    -18.15      0.00
   -7    0    1     49.82      0.00
   -6    0    1     -2.70      0.00
   -5    0    1    -39.46      0.00
   -4    0    1     63.81      0.00
   -3    0    1    -30.24      0.00
   -2    0    1    -22.59      0.00
   -1    0    1    210.02      0.00
    0    0    1     13.21      0.00
    1    0    1    127.80      0.00
    2    0    1     36.83      0.00
    3    0    1      5.09      0.00
    4    0    1     12.00      0.00
    5    0    1    -82.71      0.00
    6    0    1    -20.64      0.00
    7    0    1      8.70      0.00
    8    0    1      1.68      0.00
    9    0    1     -0.42      0.00
   10    0    1     -5.08      0.00
   11    0    1     -6.85      0.00
   12    0    1     11.69      0.00
   13    0    1     13.20      0.00
   14    0    1      5.10      0.00
   15    0    1    -10.18      0.00
   16    0    1      1.47      0.00
   17    0    1      0.90      0.00
   18    0    1     -3.31      0.00
   19    0    1      2.69      0.00
  -18    1    1      0.81      0.00
  -17    1    1      0.87      0.00
  -16    1    1      4.08      0.00
  -15    1    1     -1.37      0.00
  -14    1    1      5.81      0.00
  -13    1    1      2.89      0.00
  -12    1    1      2.93      0.00
  -11    1    1     -2.06      0.00
  -10    1    1     -8.58      0.00
   -9    1    1     19.39      0.00
   -8    1    1     17.71      0.00
   -7    1    1      4.19      0.00
   -6    1    1      3.02      0.00
   -5    1    1    -13.70      0.00
   -4    1    1     45.72      0.00
   -3    1    1    115.90      0.00
   -2    1    1    -39.42      0.00
   -1    1    1   -252.85      0.00
    0    1    1     20.33      0.00
    1    1    1    -25.99      0.00
    2    1    1    -28.61      0.00
    3    1    1    152.30      0.00
    4    1    1    -55.42      0.00
    5    1    1    -80.10      0.00
    6    1    1     23.73      0.00
    7    1    1     23.91      0.00
    8    1    1     -5.68      0.00
    9    1    1      5.55      0.00
   10    1    1     -3.62      0.00
   11    1    1      7.73      0.00
   12    1    1      6.28      0.00
   13    1    1      8.59      0.00
   14    1    1      3.81      0.00
   15    1    1      6.99      0.00
   16    1    1      0.73      0.00
   17    1    1     -0.64      0.00
   18    1    1      1.04      0.00
   19    1    1     -2.56      0.00
  -18    2    1     -5.25      0.00
  -17    2    1     -2.68      0.00
  -16    2    1      3.55      0.00
  -15    2    1     -2.84      0.00
  -14    2    1     -3.35      0.00
  -13    2    1      6.00      0.00
  -12    2    1     -2.86      0.00
  -11    2    1     -1.07      0.00
  -10    2    1     16.86      0.00
   -9    2    1     14.54      0.00
   -8    2    1    -15.71      0.00
   -7    2    1    -29.23      0.00
   -6    2    1     20.50      0.00
   -5    2    1    -25.45      0.00
   -4    2    1    -68.30      0.00
   -3    2    1     24.96      0.00
   -2    2    1    -16.35      0.00
   -1    2    1     57.85      0.00
    0    2    1     66.36      0.00
    1    2    1   -149.67      0.00
    2    2    1    -31.60      0.00
    3    2    1    -39.52      0.00
    4    2    1     39.48      0.00
    5    2    1     29.91      0.00
    6    2    1     -1.12      0.00
    7    2    1     -1.44      0.00
    8    2    1      8.41      0.00
    9    2    1     35.90      0.00
   10    2    1     27.92      0.00
   11    2    1    -11.27      0.00
   12    2    1     -9.72      0.00
   13    2    1    -11.00      0.00
   14    2    1     -0.05      0.00
   15    2    1      3.99      0.00
   16    2    1     -3.05      0.00
   17    2    1     -2.03      0.00
   18    2    1      1.08      0.00
   19    2    1      0.86      0.00
  -18    3    1     -0.83      0.00
  -17    3    1      1.00      0.00
  -16    3    1      2.69      0.00
  -15    3    1      0.17      0.00
  -14    3    1     -0.79      0.00
  -13    3    1      8.92      0.00
  -12    3    1      2.77      0.00
  -11    3    1    -12.08      0.00
  -10    3    1    -11.72      0.00
   -9    3    1     -0.16      0.00
   -8    3    1     -9.10      0.00
   -7    3    1     -9.71      0.00
   -6    3    1      1.40      0.00
   -5    3    1      3.25      0.00
   -4    3    1     -1.75      0.00
   -3    3    1     14.39      0.00
   -2    3    1     42.52      0.00
   -1    3    1     54.73      0.00
    0    3    1    -75.24      0.00
    1    3    1    -87.79      0.00
    2    3    1    -19.35      0.00
    3    3    1     -4.87      0.00
    4    3    1    -49.80      0.00
    5    3    1     25.56      0.00
    6    3    1     13.30      0.00
    7    3    1     -0.10      0.00
    8    3    1     12.69      0.00
    9    3    1    -16.50      0.00
   10    3    1     -3.60      0.00
   11    3    1      3.22      0.00
   12    3    1    -11.79      0.00
   13    3    1     -5.99      0.00
   14    3    1     -1.06      0.00
   15    3    1     -8.39      0.00
   16    3    1      1.44      0.00
   17    3    1      2.25      0.00
   18    3    1      6.10      0.00
   19    3    1      0.52      0.00
  -18    4    1      2.83      0.00
  -17    4    1     -0.94      0.00
  -16    4    1     -3.37      0.00
  -15    4    1      0.07      0.00
  -14    4    1      0.17      0.00
  -13    4    1     -3.16      0.00
  -12    4    1      4.47      0.00
  -11    4    1     -9.82      0.00
  -10    4    1    -16.27      0.00
   -9    4    1     -3.09      0.00
   -8    4    1     20.84      0.00
   -7    4    1      5.11      0.00
   -6    4    1    -12.35      0.00
   -5    4    1     17.37      0.00
   -4    4    1    -17.73      0.00
   -3    4    1    -56.23      0.00
   -2    4    1     40.31      0.00
   -1    4    1    -14.68      0.00
    0    4    1    -63.40      0.00
    1    4    1     60.24      0.00
    2    4    1      6.33      0.00
    3    4    1    -26.87      0.00
    4    4    1     -9.58      0.00
    5    4    1    -28.30      0.00
    6    4    1    -17.24      0.00
    7    4    1     -7.40      0.00
    8    4    1    -34.61      0.00
    9    4    1    -16.24      0.00
   10    4    1     -2.23      0.00
   11    4    1      8.48      0.00
   12    4    1     -0.91      0.00
   13    4    1      1.73      0.00
   14    4    1     -2.01      0.00
   15    4    1      3.46      0.00
   16    4    1     -2.55      0.00
   17    4    1      0.35      0.00
   18    4    1     -0.69      0.00
   19    4    1     -0.75      0.00
  -17    5    1     -0.37      0.00
  -16    5    1     -3.45      0.00
  -15    5    1      3.94      0.00
  -14    5    1      2.28      0.00
  -13    5    1     -5.35      0.00
  -12    5    1      2.97      0.00
  -11    5    1     16.33      0.00
  -10    5    1      1.86      0.00
   -9    5    1     -6.60      0.00
   -8    5    1    -14.28      0.00
   -7    5    1    -17.32      0.00
   -6    5    1      4.53      0.00
   -5    5    1     34.63      0.00
   -4    5    1     -1.77      0.00
   -3    5    1    -56.73      0.00
   -2    5    1    -15.82      0.00
   -1    5    1    -29.56      0.00
    0    5    1      7.13      0.00
    1    5    1      8.08      0.00
    2    5    1    -86.50      0.00
    3    5    1    -65.40      0.00
    4    5    1     24.71      0.00
    5    5    1      2.49      0.00
    6    5    1      7.90      0.00
    7    5    1    -12.94      0.00
    8    5    1     -0.37      0.00
    9    5    1      6.09      0.00
   10    5    1     -3.32      0.00
   11    5    1    -11.24      0.00
   12    5    1     -0.36      0.00
   13    5    1     -0.32      0.00
   14    5    1      1.35      0.00
   15    5    1     -3.60      0.00
   16    5    1      0.66      0.00
   17    5    1      1.05      0.00
   18    5    1     -0.91      0.00
   19    5    1     -1.48      0.00
  -17    6    1     -0.12      0.00
  -16    6    1     -0.54      0.00
  -15    6    1     -2.27      0.00
  -14    6    1     -5.06      0.00
  -13    6    1     -9.12      0.00
  -12    6    1     -0.77      0.00
  -11    6    1      6.97      0.00
  -10    6    1      0.26      0.00
   -9    6    1    -10.90      0.00
   -8    6    1     -5.17      0.00
   -7    6    1     16.53      0.00
   -6    6    1     -6.20      0.00
   -5    6    1    -30.01      0.00
   -4    6    1    -21.86      0.00
   -3    6    1     18.49      0.00
   -2    6    1     -3.47      0.00
   -1    6    1    -19.90      0.00
    0    6    1    -33.30      0.00
    1    6    1      2.02      0.00
    2    6    1     38.57      0.00
    3    6    1     -9.99      0.00
    4    6    1     12.81      0.00
    5    6    1     31.12      0.00
    6    6    1    -28.65      0.00
    7    6    1     11.54      0.00
    8    6    1     20.35      0.00
    9    6    1    -10.45      0.00
   10    6    1     -6.72      0.00
   11    6    1      1.47      0.00
   12    6    1     -7.67      0.00
   13    6    1     -2.25      0.00
   14    6    1      0.08      0.00
   15    6    1     -6.76      0.00
   16    6    1     -3.78      0.00
   17    6    1      3.19      0.00
   18    6    1     -2.66      0.00
   19    6    1     -1.61      0.00
  -16    7    1      1.35      0.00
  -15    7    1      0.45      0.00
  -14    7    1      0.65      0.00
  -13    7    1      0.76      0.00
  -12    7    1    -10.56      0.00
  -11    7    1     -5.66      0.00
  -10    7    1      8.11      0.00
   -9    7    1      9.13      0.00
   -8    7    1     10.77      0.00
   -7    7    1     -8.20      0.00
   -6    7    1      8.12      0.00
   -5    7    1      1.65      0.00
   -4    7    1     14.83      0.00
   -3    7    1     21.82      0.00
   -2    7    1     -7.84      0.00
   -1    7    1    -14.67      0.00
    0    7    1     12.43      0.00
    1    7    1     57.86      0.00
    2    7    1     18.49      0.00
    3    7    1    -38.28      0.00
    4    7    1    -11.64      0.00
    5    7    1     11.95      0.00
    6    7    1    -22.74      0.00
    7    7    1    -17.07      0.00
    8    7    1     -3.16      0.00
    9    7    1    -16.71      0.00
   10    7    1     -1.30      0.00
   11    7    1     20.46      0.00
   12    7    1      2.75      0.00
   13    7    1     -2.04      0.00
   14    7    1      6.14      0.00
   15    7    1     -0.24      0.00
   16    7    1     -0.76      0.00
   17    7    1      1.31      0.00
   18    7    1     -1.98      0.00
   19    7    1      0.78      0.00
  -16    8    1     -0.61      0.00
  -15    8    1      3.61      0.00
  -14    8    1      0.58      0.00
  -13    8    1     -0.59      0.00
  -12    8    1      7.54      0.00
  -11    8    1      7.27      0.00
  -10    8    1     -4.68      0.00
   -9    8    1      2.96      0.00
   -8    8    1      0.11      0.00
   -7    8    1     -1.89      0.00
   -6    8    1      6.42      0.00
   -5    8    1     20.84      0.00
   -4    8    1    -15.00      0.00
   -3    8    1    -13.35      0.00
   -2    8    1     15.11      0.00
   -1    8    1    -13.10      0.00
    0    8    1      9.92      0.00
    1    8    1     14.29      0.00
    2    8    1     -8.92      0.00
    3    8    1     15.10      0.00
    4    8    1     14.33      0.00
    5    8    1    -26.85      0.00
    6    8    1    -11.87      0.00
    7    8    1      5.03      0.00
    8    8    1      8.18      0.00
    9    8    1      7.53      0.00
   10    8    1      4.38      0.00
   11    8    1     -2.07      0.00
   12    8    1     12.19      0.00
   13    8    1      2.37      0.00
   14    8    1      8.55      0.00
   15    8    1      8.17      0.00
   16    8    1     -4.13      0.00
   17    8    1     -1.58      0.00
   18    8    1      4.20      0.00
   19    8    1     -4.34      0.00
  -15    9    1      2.59      0.00
  -14    9    1      0.37      0.00
  -13    9    1     -1.04      0.00
  -12    9    1      5.30      0.00
  -11    9    1      2.74      0.00
  -10    9    1     -0.39      0.00
   -9    9    1      5.32      0.00
   -8    9    1      5.84      0.00
   -7    9    1     -7.37      0.00
   -6    9    1    -16.60      0.00
   -5    9    1     -6.35      0.00
   -4    9    1      0.53      0.00
   -3    9    1     16.27      0.00
   -2    9    1      9.75      0.00
   -1    9    1     20.66      0.00
    0    9    1     -8.55      0.00
    1    9    1    -14.35      0.00
    2    9    1     15.04      0.00
    3    9    1     21.53      0.00
    4    9    1      7.46      0.00
    5    9    1    -13.56      0.00
    6    9    1      2.22      0.00
    7    9    1     20.12      0.00
    8    9    1     -0.61      0.00
    9    9    1      4.13      0.00
   10    9    1     -3.27      0.00
   11    9    1      4.17      0.00
   12    9    1      4.68      0.00
   13    9    1     -4.19      0.00
   14    9    1     -8.37      0.00
   15    9    1      5.95      0.00
   16    9    1      5.73      0.00
   17    9    1     -1.14      0.00
   18    9    1     -0.46      0.00
   19    9    1     -0.68      0.00
  -14   10    1      2.24      0.00
  -13   10    1      4.66      0.00
  -12   10    1     -2.21      0.00
  -11   10    1    -10.11      0.00
  -10   10    1     -5.62      0.00
   -9   10    1     -2.23      0.00
   -8   10    1      7.30      0.00
   -7   10    1     12.71      0.00
   -6   10    1    -11.81      0.00
   -5   10    1     -4.22      0.00
   -4   10    1     27.80      0.00
   -3   10    1    -30.12      0.00
   -2   10    1     -5.07      0.00
   -1   10    1     23.60      0.00
    0   10    1     -7.93      0.00
    1   10    1    -16.98      0.00
    2   10    1      3.07      0.00
    3   10    1      6.16      0.00
    4   10    1     -3.67      0.00
    5   10    1     12.02      0.00
    6   10    1      2.95      0.00
    7   10    1    -19.26      0.00
    8   10    1     -1.63      0.00
    9   10    1      4.12      0.00
   10   10    1      9.10      0.00
   11   10    1     -4.94      0.00
   12   10    1     -2.95      0.00
   13   10    1      0.02      0.00
   14   10    1     -8.88      0.00
   15   10    1     -2.22      0.00
   16   10    1      0.90      0.00
   17   10    1     -3.30      0.00
   18   10    1      4.97      0.00
   19   10    1      7.22      0.00
  -14   11    1     -4.89      0.00
  -13   11    1     -1.61      0.00
  -12   11    1     -2.45      0.00
  -11   11    1      2.63      0.00
  -10   11    1      5.28      0.00
   -9   11    1    -10.04      0.00
   -8   11    1     -5.50      0.00
   -7   11    1      9.94      0.00
   -6   11    1      5.06      0.00
   -5   11    1      8.86      0.00
   -4   11    1      0.39      0.00
   -3   11    1     -9.25      0.00
   -2   11    1    -17.95      0.00
   -1   11    1     17.56      0.00
    0   11    1      9.11      0.00
    1   11    1    -32.70      0.00
    2   11    1     -3.59      0.00
    3   11    1     -4.30      0.00
    4   11    1    -34.63      0.00
    5   11    1      1.81      0.00
    6   11    1     14.50      0.00
    7   11    1     -8.64      0.00
    8   11    1    -14.59      0.00
    9   11    1      2.90      0.00
   10   11    1     -5.58      0.00
   11   11    1     -2.37      0.00
   12   11    1      0.53      0.00
   13   11    1     -1.70      0.00
   14   11    1     -2.72      0.00
   15   11    1     -4.37      0.00
   16   11    1      2.39      0.00
   17   11    1     -0.40      0.00
   18   11    1     -0.63      0.00
  -13   12    1      3.19      0.00
  -12   12    1     -1.27      0.00
  -11   12    1     -3.09      0.00
  -10   12    1     -1.96      0.00
   -9   12    1     -2.47      0.00
   -8   12    1     -6.58      0.00
   -7   12    1     -5.09      0.00
   -6   12    1     -1.65      0.00
   -5   12    1    -11.56      0.00
   -4   12    1      1.18      0.00
   -3   12    1     12.24      0.00
   -2   12    1     -8.01      0.00
   -1   12    1    -17.05      0.00
    0   12    1     -6.78      0.00
    1   12    1    -15.64      0.00
    2   12    1     -6.65      0.00
    3   12    1      9.08      0.00
    4   12    1    -19.44      0.00
    5   12    1    -18.29      0.00
    6   12    1     23.26      0.00
    7   12    1     -3.64      0.00
    8   12    1     -6.21      0.00
    9   12    1      8.90      0.00
   10   12    1     -6.85      0.00
   11   12    1    -16.58      0.00
   12   12    1      4.34      0.00
   13   12    1      5.53      0.00
   14   12    1     -2.40      0.00
   15   12    1     -1.08      0.00
   16   12    1     -2.22      0.00
   17   12    1     -2.88      0.00
   18   12    1     -2.84      0.00
  -12   13    1     -5.42      0.00
  -11   13    1     -3.39      0.00
  -10   13    1      1.12      0.00
   -9   13    1      3.41      0.00
   -8   13    1     -5.92      0.00
   -7   13    1     -1.80      0.00
   -6   13    1      3.78      0.00
   -5   13    1     -6.85      0.00
   -4   13    1     -7.27      0.00
   -3   13    1      1.84      0.00
   -2   13    1     -7.73      0.00
   -1   13    1     -3.64      0.00
    0   13    1      5.05      0.00
    1   13    1      4.49      0.00
    2   13    1      3.68      0.00
    3   13    1      1.88      0.00
    4   13    1      9.99      0.00
    5   13    1      1.10      0.00
    6   13    1     -2.03      0.00
    7   13    1     -1.99      0.00
    8   13    1    -12.61      0.00
    9   13    1      2.10      0.00
   10   13    1      8.79      0.00
   11   13    1    -10.46      0.00
   12   13    1     -4.33      0.00
   13   13    1     -1.06      0.00
   14   13    1      0.84      0.00
   15   13    1      0.72      0.00
   16   13    1      0.90      0.00
   17   13    1     -3.96      0.00
   18   13    1     -2.06      0.00
  -11   14    1     -4.02      0.00
  -10   14    1      5.38      0.00
   -9   14    1      1.06      0.00
   -8   14    1     -1.68      0.00
   -7   14    1      6.20      0.00
   -6   14    1      2.39      0.00
   -5   14    1      1.11      0.00
   -4   14    1     -1.11      0.00
   -3   14    1     -5.51      0.00
   -2   14    1      7.74      0.00
   -1   14    1     -4.58      0.00
    0   14    1     -8.47      0.00
    1   14    1      9.97      0.00
    2   14    1     -1.98      0.00
    3   14    1     -1.96      0.00
    4   14    1      8.81      0.00
    5   14    1     -0.95      0.00
    6   14    1    -19.04      0.00
    7   14    1      8.51      0.00
    8   14    1     10.05      0.00
    9   14    1    -11.82      0.00
   10   14    1     -3.49      0.00
   11   14    1      6.16      0.00
   12   14    1     -3.86      0.00
   13   14    1      5.65      0.00
   14   14    1      3.20      0.00
   15   14    1     -1.81      0.00
   16   14    1      2.66      0.00
   17   14    1      2.04      0.00
  -10   15    1     -3.58      0.00
   -9   15    1      2.42      0.00
   -8   15    1      3.99      0.00
   -7   15    1     -0.82      0.00
   -6   15    1      1.54      0.00
   -5   15    1      0.25      0.00
   -4   15    1     -2.01      0.00
   -3   15    1      6.18      0.00
   -2   15    1      6.07      0.00
   -1   15    1     -6.19      0.00
    0   15    1      1.94      0.00
    1   15    1      3.84      0.00
    2   15    1     -3.14      0.00
    3   15    1    -14.12      0.00
    4   15    1     10.92      0.00
    5   15    1     17.15      0.00
    6   15    1     -9.87      0.00
    7   15    1      1.46      0.00
    8   15    1     13.26      0.00
    9   15    1     -6.08      0.00
   10   15    1      1.32      0.00
   11   15    1      8.35      0.00
   12   15    1     -4.89      0.00
   13   15    1     -4.15      0.00
   14   15    1      4.94      0.00
   15   15    1      0.97      0.00
   16   15    1     -3.29      0.00
   17   15    1      1.99      0.00
   -9   16    1      0.87      0.00
   -8   16    1      1.28      0.00
   -7   16    1     -5.67      0.00
   -6   16    1      2.32      0.00
   -5   16    1      1.96      0.00
   -4   16    1     -5.90      0.00
   -3   16    1     -0.41      0.00
   -2   16    1      0.64      0.00
   -1   16    1      3.29      0.00
    0   16    1      7.01      0.00
    1   16    1     11.37      0.00
    2   16    1     -0.80      0.00
    3   16    1      0.36      0.00
    4   16    1      6.37      0.00
    5   16    1     -3.59      0.00
    6   16    1      0.19      0.00
    7   16    1     -5.40      0.00
    8   16    1      1.91      0.00
    9   16    1     -0.22      0.00
   10   16    1      0.83      0.00
   11   16    1      7.90      0.00
   12   16    1      3.30      0.00
   13   16    1     -2.59      0.00
   14   16    1      2.73      0.00
   15   16    1     -0.48      0.00
   16   16    1      1.58      0.00
   -8   17    1      1.67      0.00
   -7   17    1     -0.66      0.00
   -6   17    1     -0.54      0.00
   -5   17    1      2.13      0.00
   -4   17    1      1.43      0.00
   -3   17    1     -4.02      0.00
   -2   17    1      3.99      0.00
   -1   17    1      4.77      0.00
    0   17    1      3.27      0.00
    1   17    1      4.72      0.00
    2   17    1      1.91      0.00
    3   17    1      2.15      0.00
    4   17    1     -3.53      0.00
    5   17    1      0.12      0.00
    6   17    1     -4.38      0.00
    7   17    1      5.03      0.00
    8   17    1     -0.74      0.00
    9   17    1     -2.79      0.00
   10   17    1      2.03      0.00
   11   17    1      2.50      0.00
   12   17    1      1.30      0.00
   13   17    1     -1.28      0.00
   14   17    1     -1.87      0.00
   15   17    1      1.06      0.00
   -6   18    1     -2.21      0.00
   -5   18    1      5.87      0.00
   -4   18    1      5.09      0.00
   -3   18    1     -0.78      0.00
   -2   18    1     -0.47      0.00
   -1   18    1     -1.75      0.00
    0   18    1     -6.81      0.00
    1   18    1     -7.31      0.00
    2   18    1      1.43      0.00
    3   18    1     -5.01      0.00
    4   18    1     -2.68      0.00
    5   18    1     -0.80      0.00
    6   18    1      7.20      0.00
    7   18    1      3.90      0.00
    8   18    1     -5.02      0.00
    9   18    1     -4.18      0.00
   10   18    1     -2.12      0.00
   11   18    1      0.03      0.00
   12   18    1     -1.57      0.00
   13   18    1      1.56      0.00
   14   18    1      4.04      0.00
   -5   19    1      1.00      0.00
   -4   19    1      0.08      0.00
   -3   19    1     -2.56      0.00
   -2   19    1     -3.17      0.00
   -1   19    1      3.18      0.00
    0   19    1     -1.00      0.00
    1   19    1     -5.24      0.00
    2   19    1     -4.59      0.00
    3   19    1      0.81      0.00
    4   19    1     -6.38      0.00
    5   19    1     -2.55      0.00
    6   19    1      3.57      0.00
    7   19    1      0.50      0.00
    8   19    1      1.45      0.00
    9   19    1      5.24      0.00
   10   19    1      3.63      0.00
   11   19    1     -5.20      0.00
   12   19    1     -4.02      0.00
   13   19    1     -0.69      0.00
   -3   20    1      4.04      0.00
   -2   20    1     -4.78      0.00
   -1   20    1     -2.88      0.00
    0   20    1      2.92      0.00
    1   20    1     -0.77      0.00
    2   20    1      6.35      0.00
    3   20    1      4.37      0.00
    4   20    1     -6.76      0.00
    5   20    1     -3.25      0.00
    6   20    1      4.99      0.00
    7   20    1      0.91      0.00
    8   20    1     -4.16      0.00
    9   20    1     -0.19      0.00
   10   20    1     -3.78      0.00
   11   20    1     -3.64      0.00
    0   21    1      0.25      0.00
    1   21    1     -2.01      0.00
    2   21    1      0.24      0.00
    3   21    1      0.20      0.00
    4   21    1      4.19      0.00
    5   21    1      3.18      0.00
    6   21    1     -2.55      0.00
    7   21    1     -3.65      0.00
    8   21    1     -1.39      0.00
    9   21    1      0.35      0.00
   -8  -20    2     -2.52      0.00
   -7  -20    2     -5.14      0.00
   -6  -20    2      2.11      0.00
   -5  -20    2      2.67      0.00
   -4  -20    2      5.05      0.00
   -3  -20    2     -1.08      0.00
   -2  -20    2      2.59      0.00
   -1  -20    2     -1.86      0.00
  -11  -19    2     -0.66      0.00
  -10  -19    2      2.75      0.00
   -9  -19    2      2.88      0.00
   -8  -19    2     -7.60      0.00
   -7  -19    2     -0.28      0.00
   -6  -19    2     -4.15      0.00
   -5  -19    2     -4.79      0.00
   -4  -19    2     -3.25      0.00
   -3  -19    2      3.69      0.00
   -2  -19    2      5.25      0.00
   -1  -19    2     -6.45      0.00
    0  -19    2     -2.70      0.00
    1  -19    2     -2.27      0.00
    2  -19    2     -3.42      0.00
  -12  -18    2      2.16      0.00
  -11  -18    2     -4.59      0.00
  -10  -18    2     -2.66      0.00
   -9  -18    2      0.86      0.00
   -8  -18    2      2.08      0.00
   -7  -18    2     -1.32      0.00
   -6  -18    2      3.95      0.00
   -5  -18    2     -2.85      0.00
   -4  -18    2     -5.71      0.00
   -3  -18    2      3.44      0.00
   -2  -18    2     -4.39      0.00
   -1  -18    2     -0.68      0.00
    0  -18    2     -0.85      0.00
    1  -18    2      3.46      0.00
    2  -18    2      0.82      0.00
    3  -18    2     -2.09      0.00
    4  -18    2     -0.25      0.00
  -14  -17    2     -2.28      0.00
  -13  -17    2     -3.95      0.00
  -12  -17    2      1.02      0.00
  -11  -17    2      2.80      0.00
  -10  -17    2     -3.15      0.00
   -9  -17    2     -3.77      0.00
   -8  -17    2      4.37      0.00
   -7  -17    2      6.75      0.00
   -6  -17    2      2.43      0.00
   -5  -17    2      2.30      0.00
   -4  -17    2      0.94      0.00
   -3  -17    2     -5.77      0.00
   -2  -17    2     -0.34      0.00
   -1  -17    2     -1.72      0.00
    0  -17    2     -1.78      0.00
    1  -17    2     -2.59      0.00
    2  -17    2     -2.37      0.00
    3  -17    2      2.35      0.00
    4  -17    2      0.84      0.00
    5  -17    2      0.17      0.00
    6  -17    2     -1.31      0.00
  -15  -16    2      4.25      0.00
  -14  -16    2      3.90      0.00
  -13  -16    2     -1.77      0.00
  -12  -16    2     -2.79      0.00
  -11  -16    2      6.24      0.00
  -10  -16    2     -4.15      0.00
   -9  -16    2     -8.94      0.00
   -8  -16    2      5.27      0.00
   -7  -16    2      1.77      0.00
   -6  -16    2    -11.72      0.00
   -5  -16    2      3.95      0.00
   -4  -16    2      9.06      0.00
   -3  -16    2     -3.67      0.00
   -2  -16    2     -2.35      0.00
   -1  -16    2      4.66      0.00
    0  -16    2     -4.64      0.00
    1  -16    2     -4.44      0.00
    2  -16    2     -0.35      0.00
    3  -16    2     -2.07      0.00
    4  -16    2     -0.82      0.00
    5  -16    2      4.38      0.00
    6  -16    2      1.81      0.00
    7  -16    2      0.58      0.00
    8  -16    2     -1.76      0.00
  -16  -15    2     -1.90      0.00
  -15  -15    2     -3.78      0.00
  -14  -15    2      3.61      0.00
  -13  -15    2     -0.50      0.00
  -12  -15    2     -1.65      0.00
  -11  -15    2      1.70      0.00
  -10  -15    2      6.69      0.00
   -9  -15    2     -3.09      0.00
   -8  -15    2      2.76      0.00
   -7  -15    2      7.32      0.00
   -6  -15    2     -7.86      0.00
   -5  -15    2     -3.76      0.00
   -4  -15    2      2.70      0.00
   -3  -15    2    -12.04      0.00
   -2  -15    2     -3.05      0.00
   -1  -15    2     12.88      0.00
    0  -15    2     10.23      0.00
    1  -15    2     -1.37      0.00
    2  -15    2      4.78      0.00
    3  -15    2      3.29      0.00
    4  -15    2     -1.09      0.00
    5  -15    2     -0.33      0.00
    6  -15    2      4.14      0.00
    7  -15    2     -1.25      0.00
    8  -15    2     -2.34      0.00
    9  -15    2      4.55      0.00
  -16  -14    2     -0.53      0.00
  -15  -14    2     -3.90      0.00
  -14  -14    2      0.31      0.00
  -13  -14    2      1.65      0.00
  -12  -14    2     -2.34      0.00
  -11  -14    2      2.23      0.00
  -10  -14    2      6.02      0.00
   -9  -14    2      2.34      0.00
   -8  -14    2      0.53      0.00
   -7  -14    2      2.85      0.00
   -6  -14    2      6.04      0.00
   -5  -14    2      4.62      0.00
   -4  -14    2      2.72      0.00
   -3  -14    2     -0.11      0.00
   -2  -14    2    -10.88      0.00
   -1  -14    2     10.50      0.00
    0  -14    2      9.14      0.00
    1  -14    2      0.51      0.00
    2  -14    2     16.24      0.00
    3  -14    2      5.13      0.00
    4  -14    2     -3.27      0.00
    5  -14    2     -1.94      0.00
    6  -14    2      2.77      0.00
    7  -14    2      1.35      0.00
    8  -14    2      0.17      0.00
    9  -14    2     -3.87      0.00
   10  -14    2     -0.97      0.00
  -17  -13    2      5.44      0.00
  -16  -13    2      3.18      0.00
  -15  -13    2     -4.92      0.00
  -14  -13    2     -1.45      0.00
  -13  -13    2      8.35      0.00
  -12  -13    2      0.16      0.00
  -11  -13    2      0.58      0.00
  -10  -13    2      1.18      0.00
   -9  -13    2      3.05      0.00
   -8  -13    2      0.49      0.00
   -7  -13    2      1.06      0.00
   -6  -13    2      1.81      0.00
   -5  -13    2      8.97      0.00
   -4  -13    2     12.81      0.00
   -3  -13    2      6.27      0.00
   -2  -13    2      6.90      0.00
   -1  -13    2     -4.95      0.00
    0  -13    2    -11.37      0.00
    1  -13    2      1.15      0.00
    2  -13    2     -3.58      0.00
    3  -13    2      1.85      0.00
    4  -13    2      1.60      0.00
    5  -13    2     -1.00      0.00
    6  -13    2      0.69      0.00
    7  -13    2      2.79      0.00
    8  -13    2      0.53      0.00
    9  -13    2      1.66      0.00
   10  -13    2      0.81      0.00
   11  -13    2     -3.44      0.00
  -17  -12    2     -4.48      0.00
  -16  -12    2      4.54      0.00
  -15  -12    2     12.30      0.00
  -14  -12    2      3.27      0.00
  -13  -12    2      1.62      0.00
  -12  -12    2      3.26      0.00
  -11  -12    2     -9.73      0.00
  -10  -12    2      8.91      0.00
   -9  -12    2      2.27      0.00
   -8  -12    2    -13.31      0.00
   -7  -12    2     -8.96      0.00
   -6  -12    2     -2.36      0.00
   -5  -12    2     -0.60      0.00
   -4  -12    2     -5.95      0.00
   -3  -12    2     -1.67      0.00
   -2  -12    2     13.01      0.00
   -1  -12    2     -6.46      0.00
    0  -12    2      1.87      0.00
    1  -12    2      7.70      0.00
    2  -12    2     -5.82      0.00
    3  -12    2    -10.98      0.00
    4  -12    2     -4.34      0.00
    5  -12    2      0.23      0.00
    6  -12    2      2.36      0.00
    7  -12    2      2.92      0.00
    8  -12    2     -0.51      0.00
    9  -12    2      3.92      0.00
   10  -12    2      4.51      0.00
   11  -12    2     -1.61      0.00
   12  -12    2     -0.40      0.00
  -18  -11    2      2.97      0.00
  -17  -11    2     -3.86      0.00
  -16  -11    2     -2.16      0.00
  -15  -11    2     -0.80      0.00
  -14  -11    2     -1.08      0.00
  -13  -11    2      2.40      0.00
  -12  -11    2     -0.89      0.00
  -11  -11    2     -4.70      0.00
  -10  -11    2     -5.52      0.00
   -9  -11    2      8.73      0.00
   -8  -11    2     -2.52      0.00
   -7  -11    2    -10.80      0.00
   -6  -11    2      8.96      0.00
   -5  -11    2    -14.55      0.00
   -4  -11    2    -24.94      0.00
   -3  -11    2     28.41      0.00
   -2  -11    2      9.72      0.00
   -1  -11    2    -14.47      0.00
    0  -11    2      8.76      0.00
    1  -11    2     13.92      0.00
    2  -11    2     -2.89      0.00
    3  -11    2      2.24      0.00
    4  -11    2     -5.02      0.00
    5  -11    2    -13.24      0.00
    6  -11    2     -3.80      0.00
    7  -11    2      0.03      0.00
    8  -11    2      4.06      0.00
    9  -11    2      1.37      0.00
   10  -11    2     -5.08      0.00
   11  -11    2     -5.38      0.00
   12  -11    2     -2.93      0.00
   13  -11    2      1.59      0.00
  -18  -10    2     -0.55      0.00
  -17  -10    2     -4.12      0.00
  -16  -10    2     -2.79      0.00
  -15  -10    2      0.68      0.00
  -14  -10    2     -3.42      0.00
  -13  -10    2     -6.34      0.00
  -12  -10    2     10.55      0.00
  -11  -10    2     -7.17      0.00
  -10  -10    2    -10.94      0.00
   -9  -10    2      5.66      0.00
   -8  -10    2     -4.03      0.00
   -7  -10    2      6.87      0.00
   -6  -10    2     20.26      0.00
   -5  -10    2     -3.06      0.00
   -4  -10    2     -8.94      0.00
   -3  -10    2      7.14      0.00
   -2  -10    2     -0.13      0.00
   -1  -10    2    -33.24      0.00
    0  -10    2    -19.73      0.00
    1  -10    2      1.05      0.00
    2  -10    2    -10.97      0.00
    3  -10    2     -2.77      0.00
    4  -10    2     18.81      0.00
    5  -10    2     10.28      0.00
    6  -10    2    -11.63      0.00
    7  -10    2     -4.58      0.00
    8  -10    2    -10.54      0.00
    9  -10    2     -5.62      0.00
   10  -10    2      3.58      0.00
   11  -10    2     -1.61      0.00
   12  -10    2     -4.41      0.00
   13  -10    2      1.65      0.00
   14  -10    2     -0.15      0.00
  -18   -9    2      5.00      0.00
  -17   -9    2      0.00      0.00
  -16   -9    2      1.45      0.00
  -15   -9    2      3.49      0.00
  -14   -9    2     -4.44      0.00
  -13   -9    2     -3.43      0.00
  -12   -9    2     -2.36      0.00
  -11   -9    2      5.71      0.00
  -10   -9    2      0.27      0.00
   -9   -9    2     -4.87      0.00
   -8   -9    2      8.09      0.00
   -7   -9    2     -0.40      0.00
   -6   -9    2     -1.08      0.00
   -5   -9    2      1.21      0.00
   -4   -9    2     -7.00      0.00
   -3   -9    2    -16.72      0.00
   -2   -9    2      5.08      0.00
   -1   -9    2     10.37      0.00
    0   -9    2    -14.42      0.00
    1   -9    2    -10.90      0.00
    2   -9    2     -1.19      0.00
    3   -9    2    -22.93      0.00
    4   -9    2     16.39      0.00
    5   -9    2      0.13      0.00
    6   -9    2    -10.29      0.00
    7   -9    2     15.03      0.00
    8   -9    2      5.40      0.00
    9   -9    2     -8.28      0.00
   10   -9    2      6.87      0.00
   11   -9    2     -0.48      0.00
   12   -9    2     -1.49      0.00
   13   -9    2      1.36      0.00
   14   -9    2     -3.22      0.00
  -19   -8    2     -0.19      0.00
  -18   -8    2      3.34      0.00
  -17   -8    2     -0.38      0.00
  -16   -8    2      2.77      0.00
  -15   -8    2      4.57      0.00
  -14   -8    2     -4.63      0.00
  -13   -8    2     -5.38      0.00
  -12   -8    2      0.08      0.00
  -11   -8    2      7.37      0.00
  -10   -8    2     -5.56      0.00
   -9   -8    2     -7.37      0.00
   -8   -8    2     -2.13      0.00
   -7   -8    2      6.11      0.00
   -6   -8    2    -13.05      0.00
   -5   -8    2      1.76      0.00
   -4   -8    2      1.21      0.00
   -3   -8    2    -12.84      0.00
   -2   -8    2     -7.63      0.00
   -1   -8    2     25.46      0.00
    0   -8    2     23.74      0.00
    1   -8    2     10.92      0.00
    2   -8    2    -19.38      0.00
    3   -8    2      4.38      0.00
    4   -8    2     -3.28      0.00
    5   -8    2     -0.41      0.00
    6   -8    2      8.73      0.00
    7   -8    2      3.88      0.00
    8   -8    2      2.00      0.00
    9   -8    2      2.02      0.00
   10   -8    2     -3.76      0.00
   11   -8    2      5.50      0.00
   12   -8    2      3.06      0.00
   13   -8    2     -6.95      0.00
   14   -8    2      0.94      0.00
   15   -8    2      2.70      0.00
  -19   -7    2     -4.79      0.00
  -18   -7    2      0.82      0.00
  -17   -7    2      0.21      0.00
  -16   -7    2     -5.55      0.00
  -15   -7    2     -1.39      0.00
  -14   -7    2      2.83      0.00
  -13   -7    2     -3.22      0.00
  -12   -7    2     -0.41      0.00
  -11   -7    2     -2.68      0.00
  -10   -7    2     11.13      0.00
   -9   -7    2      3.17      0.00
   -8   -7    2     20.54      0.00
   -7   -7    2      9.84      0.00
   -6   -7    2     -0.53      0.00
   -5   -7    2      7.81      0.00
   -4   -7    2     24.90      0.00
   -3   -7    2     -2.66      0.00
   -2   -7    2    -24.61      0.00
   -1   -7    2      9.33      0.00
    0   -7    2     38.81      0.00
    1   -7    2      7.53      0.00
    2   -7    2     28.75      0.00
    3   -7    2     38.44      0.00
    4   -7    2     -8.98      0.00
    5   -7    2     -1.32      0.00
    6   -7    2     -5.46      0.00
    7   -7    2    -19.38      0.00
    8   -7    2      0.97      0.00
    9   -7    2     -0.18      0.00
   10   -7    2     -7.87      0.00
   11   -7    2      9.98      0.00
   12   -7    2      4.82      0.00
   13   -7    2      2.50      0.00
   14   -7    2      5.22      0.00
   15   -7    2     -1.38      0.00
   16   -7    2     -3.21      0.00
  -19   -6    2     -0.71      0.00
  -18   -6    2     -5.02      0.00
  -17   -6    2      4.92      0.00
  -16   -6    2     -0.38      0.00
  -15   -6    2     -6.66      0.00
  -14   -6    2      2.74      0.00
  -13   -6    2      4.19      0.00
  -12   -6    2      7.30      0.00
  -11   -6    2     15.68      0.00
  -10   -6    2     12.31      0.00
   -9   -6    2     16.85      0.00
   -8   -6    2     -1.49      0.00
   -7   -6    2     15.14      0.00
   -6   -6    2      2.60      0.00
   -5   -6    2     20.12      0.00
   -4   -6    2     34.31      0.00
   -3   -6    2    -25.63      0.00
   -2   -6    2     -3.09      0.00
   -1   -6    2     -2.93      0.00
    0   -6    2    -23.37      0.00
    1   -6    2    -16.30      0.00
    2   -6    2     17.50      0.00
    3   -6    2      0.24      0.00
    4   -6    2    -10.66      0.00
    5   -6    2      8.01      0.00
    6   -6    2     18.41      0.00
    7   -6    2     -0.90      0.00
    8   -6    2     10.72      0.00
    9   -6    2      5.86      0.00
   10   -6    2     -0.74      0.00
   11   -6    2     -3.68      0.00
   12   -6    2      4.32      0.00
   13   -6    2      4.04      0.00
   14   -6    2      3.44      0.00
   15   -6    2      6.89      0.00
   16   -6    2      0.14      0.00
  -19   -5    2      1.96      0.00
  -18   -5    2     -2.13      0.00
  -17   -5    2      6.20      0.00
  -16   -5    2      2.79      0.00
  -15   -5    2     -4.40      0.00
  -14   -5    2      7.04      0.00
  -13   -5    2      4.53      0.00
  -12   -5    2     -2.60      0.00
  -11   -5    2      8.25      0.00
  -10   -5    2      5.62      0.00
   -9   -5    2     -1.13      0.00
   -8   -5    2     16.59      0.00
   -7   -5    2    -13.11      0.00
   -6   -5    2    -32.73      0.00
   -5   -5    2      6.32      0.00
   -4   -5    2    -15.06      0.00
   -3   -5    2     25.39      0.00
   -2   -5    2     53.48      0.00
   -1   -5    2     31.17      0.00
    0   -5    2    -39.86      0.00
    1   -5    2     19.03      0.00
    2   -5    2     52.46      0.00
    3   -5    2    -10.10      0.00
    4   -5    2     -0.63      0.00
    5   -5    2     10.73      0.00
    6   -5    2      1.00      0.00
    7   -5    2     24.92      0.00
    8   -5    2     -3.37      0.00
    9   -5    2     10.98      0.00
   10   -5    2     15.12      0.00
   11   -5    2     -3.35      0.00
   12   -5    2     -2.76      0.00
   13   -5    2     -0.54      0.00
   14   -5    2     -7.36      0.00
   15   -5    2      2.30      0.00
   16   -5    2      4.43      0.00
   17   -5    2     -2.13      0.00
  -19   -4    2      1.25      0.00
  -18   -4    2     -2.47      0.00
  -17   -4    2     -1.72      0.00
  -16   -4    2      2.70      0.00
  -15   -4    2      2.32      0.00
  -14   -4    2      0.51      0.00
  -13   -4    2      7.20      0.00
  -12   -4    2     -9.24      0.00
  -11   -4    2    -15.42      0.00
  -10   -4    2     -1.09      0.00
   -9   -4    2    -10.23      0.00
   -8   -4    2    -21.00      0.00
   -7   -4    2     -3.63      0.00
   -6   -4    2     31.75      0.00
   -5   -4    2      1.19      0.00
   -4   -4    2     30.07      0.00
   -3   -4    2    -26.20      0.00
   -2   -4    2     46.39      0.00
   -1   -4    2    132.63      0.00
    0   -4    2    -14.74      0.00
    1   -4    2    -33.71      0.00
    2   -4    2    -14.93      0.00
    3   -4    2    -30.65      0.00
    4   -4    2     14.11      0.00
    5   -4    2      9.99      0.00
    6   -4    2    -10.92      0.00
    7   -4    2    -35.85      0.00
    8   -4    2     -6.46      0.00
    9   -4    2      7.48      0.00
   10   -4    2      2.24      0.00
   11   -4    2      2.61      0.00
   12   -4    2     -5.28      0.00
   13   -4    2     -7.10      0.00
   14   -4    2      3.22      0.00
   15   -4    2     -3.39      0.00
   16   -4    2      0.38      0.00
   17   -4    2      1.77      0.00
  -19   -3    2      0.14      0.00
  -18   -3    2      5.15      0.00
  -17   -3    2     -2.16      0.00
  -16   -3    2     -5.43      0.00
  -15   -3    2      3.76      0.00
  -14   -3    2     -0.98      0.00
  -13   -3    2     -5.07      0.00
  -12   -3    2     -5.65      0.00
  -11   -3    2     -6.76      0.00
  -10   -3    2    -16.48      0.00
   -9   -3    2      1.35      0.00
   -8   -3    2     -3.04      0.00
   -7   -3    2     11.41      0.00
   -6   -3    2     20.60      0.00
   -5   -3    2     28.17      0.00
   -4   -3    2     13.09      0.00
   -3   -3    2     20.76      0.00
   -2   -3    2    -97.65      0.00
   -1   -3    2   -101.31      0.00
    0   -3    2     41.13      0.00
    1   -3    2    -20.94      0.00
    2   -3    2     23.66      0.00
    3   -3    2      5.43      0.00
    4   -3    2    -76.75      0.00
    5   -3    2     20.90      0.00
    6   -3    2     13.26      0.00
    7   -3    2    -12.93      0.00
    8   -3    2      2.91      0.00
    9   -3    2    -25.49      0.00
   10   -3    2    -24.10      0.00
   11   -3    2     13.02      0.00
   12   -3    2     13.61      0.00
   13   -3    2     -3.50      0.00
   14   -3    2      2.05      0.00
   15   -3    2     -2.41      0.00
   16   -3    2     -3.74      0.00
   17   -3    2     -0.17      0.00
   18   -3    2     -1.55      0.00
  -19   -2    2     -1.59      0.00
  -18   -2    2      2.61      0.00
  -17   -2    2      0.66      0.00
  -16   -2    2     -3.84      0.00
  -15   -2    2     -4.59      0.00
  -14   -2    2      2.05      0.00
  -13   -2    2     -5.43      0.00
  -12   -2    2      7.11      0.00
  -11   -2    2      5.96      0.00
  -10   -2    2     10.24      0.00
   -9   -2    2    -15.21      0.00
   -8   -2    2      3.43      0.00
   -7   -2    2      4.08      0.00
   -6   -2    2    -37.99      0.00
   -5   -2    2    -12.84      0.00
   -4   -2    2     -2.77      0.00
   -3   -2    2     17.08      0.00
   -2   -2    2     23.21      0.00
   -1   -2    2    -95.20      0.00
    0   -2    2    -38.91      0.00
    1   -2    2     19.43      0.00
    2   -2    2    -79.05      0.00
    3   -2    2    -29.68      0.00
    4   -2    2     23.06      0.00
    5   -2    2     -8.29      0.00
    6   -2    2     16.89      0.00
    7   -2    2     12.83      0.00
    8   -2    2      3.93      0.00
    9   -2    2      9.71      0.00
   10   -2    2     -6.96      0.00
   11   -2    2    -11.27      0.00
   12   -2    2     -5.53      0.00
   13   -2    2     -0.75      0.00
   14   -2    2     -7.37      0.00
   15   -2    2      2.57      0.00
   16   -2    2      5.58      0.00
   17   -2    2     -2.92      0.00
   18   -2    2     -3.62      0.00
  -19   -1    2      2.20      0.00
  -18   -1    2      0.29      0.00
  -17   -1    2      3.10      0.00
  -16   -1    2      4.22      0.00
  -15   -1    2      4.30      0.00
  -14   -1    2      0.33      0.00
  -13   -1    2     -5.31      0.00
  -12   -1    2     -9.30      0.00
  -11   -1    2     -1.42      0.00
  -10   -1    2     -6.41      0.00
   -9   -1    2     -5.30      0.00
   -8   -1    2     -4.34      0.00
   -7   -1    2      0.52      0.00
   -6   -1    2     20.50      0.00
   -5   -1    2    -16.27      0.00
   -4   -1    2    -12.63      0.00
   -3   -1    2     33.70      0.00
   -2   -1    2     15.58      0.00
   -1   -1    2    -55.79      0.00
    0   -1    2     24.59      0.00
    1   -1    2     33.40      0.00
    2   -1    2    -21.71      0.00
    3   -1    2     70.80      0.00
    4   -1    2     67.42      0.00
    5   -1    2    -23.40      0.00
    6   -1    2     -4.93      0.00
    7   -1    2     19.29      0.00
    8   -1    2     -4.22      0.00
    9   -1    2      2.93      0.00
   10   -1    2      1.66      0.00
   11   -1    2    -24.83      0.00
   12   -1    2      2.26      0.00
   13   -1    2     13.27      0.00
   14   -1    2     -7.93      0.00
   15   -1    2     -7.40      0.00
   16   -1    2      3.33      0.00
   17   -1    2      1.05      0.00
   18   -1    2     -2.37      0.00
  -19    0    2      2.94      0.00
  -18    0    2     -1.06      0.00
  -17    0    2     -3.62      0.00
  -16    0    2      4.36      0.00
  -15    0    2     -1.95      0.00
  -14    0    2     -6.23      0.00
  -13    0    2      3.28      0.00
  -12    0    2      4.14      0.00
  -11    0    2      4.47      0.00
  -10    0    2     -6.40      0.00
   -9    0    2     15.49      0.00
   -8    0    2     -0.15      0.00
   -7    0    2     19.05      0.00
   -6    0    2     36.63      0.00
   -5    0    2    -34.08      0.00
   -4    0    2    -12.15      0.00
   -3    0    2     88.69      0.00
   -2    0    2     12.16      0.00
   -1    0    2     72.31      0.00
    0    0    2    117.22      0.00
    1    0    2     27.14      0.00
    2    0    2     47.59      0.00
    3    0    2     49.35      0.00
    4    0    2     -7.13      0.00
    5    0    2    -71.32      0.00
    6    0    2    -37.73      0.00
    7    0    2      0.97      0.00
    8    0    2     -9.99      0.00
    9    0    2     -6.58      0.00
   10    0    2      1.24      0.00
   11    0    2      6.45      0.00
   12    0    2     -2.21      0.00
   13    0    2      4.18      0.00
   14    0    2      9.78      0.00
   15    0    2     -4.61      0.00
   16    0    2     -0.69      0.00
   17    0    2      0.26      0.00
   18    0    2     -0.19      0.00
  -18    1    2      0.26      0.00
  -17    1    2     -2.54      0.00
  -16    1    2      3.25      0.00
  -15    1    2      2.48      0.00
  -14    1    2      2.28      0.00
  -13    1    2      1.21      0.00
  -12    1    2      7.50      0.00
  -11    1    2     -7.20      0.00
  -10    1    2     15.11      0.00
   -9    1    2     18.49      0.00
   -8    1    2     -1.32      0.00
   -7    1    2    -21.16      0.00
   -6    1    2      9.57      0.00
   -5    1    2      2.90      0.00
   -4    1    2     42.17      0.00
   -3    1    2     14.73      0.00
   -2    1    2    -70.60      0.00
   -1    1    2     30.30      0.00
    0    1    2     52.98      0.00
    1    1    2    -21.75      0.00
    2    1    2    -33.60      0.00
    3    1    2    -35.05      0.00
    4    1    2     24.81      0.00
    5    1    2     42.32      0.00
    6    1    2     -8.79      0.00
    7    1    2      6.84      0.00
    8    1    2     -3.79      0.00
    9    1    2      2.41      0.00
   10    1    2     30.56      0.00
   11    1    2     13.65      0.00
   12    1    2    -11.99      0.00
   13    1    2     -3.42      0.00
   14    1    2     11.71      0.00
   15    1    2      6.89      0.00
   16    1    2     -2.15      0.00
   17    1    2      1.68      0.00
   18    1    2     -1.94      0.00
   19    1    2      1.36      0.00
  -18    2    2     -2.63      0.00
  -17    2    2      1.99      0.00
  -16    2    2     -0.94      0.00
  -15    2    2     -1.19      0.00
  -14    2    2     -7.09      0.00
  -13    2    2      3.77      0.00
  -12    2    2      6.29      0.00
  -11    2    2      7.14      0.00
  -10    2    2     -1.14      0.00
   -9    2    2      0.41      0.00
   -8    2    2     19.07      0.00
   -7    2    2      3.62      0.00
   -6    2    2    -26.84      0.00
   -5    2    2      9.52      0.00
   -4    2    2    -69.92      0.00
   -3    2    2    -38.44      0.00
   -2    2    2    128.48      0.00
   -1    2    2     42.24      0.00
    0    2    2     12.08      0.00
    1    2    2      4.35      0.00
    2    2    2      2.48      0.00
    3    2    2     62.06      0.00
    4    2    2     33.72      0.00
    5    2    2    -18.79      0.00
    6    2    2     10.80      0.00
    7    2    2     17.55      0.00
    8    2    2     24.51      0.00
    9    2    2     -1.54      0.00
   10    2    2      5.70      0.00
   11    2    2     10.81      0.00
   12    2    2     -1.13      0.00
   13    2    2     -5.49      0.00
   14    2    2     -1.41      0.00
   15    2    2     -2.66      0.00
   16    2    2     -0.87      0.00
   17    2    2     -3.06      0.00
   18    2    2      4.25      0.00
   19    2    2      0.43      0.00
  -18    3    2      2.81      0.00
  -17    3    2      0.48      0.00
  -16    3    2      1.51      0.00
  -15    3    2      0.31      0.00
  -14    3    2      4.42      0.00
  -13    3    2      2.86      0.00
  -12    3    2     -3.78      0.00
  -11    3    2    -13.23      0.00
  -10    3    2    -11.28      0.00
   -9    3    2      2.79      0.00
   -8    3    2      1.92      0.00
   -7    3    2      1.93      0.00
   -6    3    2     -7.21      0.00
   -5    3    2     39.08      0.00
   -4    3    2     42.36      0.00
   -3    3    2    -20.04      0.00
   -2    3    2     14.40      0.00
   -1    3    2     11.41      0.00
    0    3    2    -14.08      0.00
    1    3    2     57.62      0.00
    2    3    2      5.88      0.00
    3    3    2      3.42      0.00
    4    3    2    -46.26      0.00
    5    3    2     23.82      0.00
    6    3    2     22.27      0.00
    7    3    2    -14.50      0.00
    8    3    2     -6.41      0.00
    9    3    2    -10.81      0.00
   10    3    2    -12.56      0.00
   11    3    2     13.97      0.00
   12    3    2     12.15      0.00
   13    3    2     -6.12      0.00
   14    3    2    -11.02      0.00
   15    3    2      3.62      0.00
   16    3    2      0.14      0.00
   17    3    2      0.41      0.00
   18    3    2      3.99      0.00
   19    3    2      0.67      0.00
  -18    4    2     -3.83      0.00
  -17    4    2     -1.11      0.00
  -16    4    2     -2.68      0.00
  -15    4    2     -3.10      0.00
  -14    4    2     -0.06      0.00
  -13    4    2     -1.52      0.00
  -12    4    2      1.52      0.00
  -11    4    2      1.62      0.00
  -10    4    2     -2.73      0.00
   -9    4    2    -13.12      0.00
   -8    4    2     -3.62      0.00
   -7    4    2     -4.33      0.00
   -6    4    2     16.61      0.00
   -5    4    2      3.82      0.00
   -4    4    2      3.05      0.00
   -3    4    2    -11.69      0.00
   -2    4    2    -23.96      0.00
   -1    4    2     54.68      0.00
    0    4    2     61.63      0.00
    1    4    2    -71.38      0.00
    2    4    2     39.32      0.00
    3    4    2    -56.71      0.00
    4    4    2    -58.69      0.00
    5    4    2     48.24      0.00
    6    4    2     17.00      0.00
    7    4    2    -48.24      0.00
    8    4    2      0.76      0.00
    9    4    2     21.15      0.00
   10    4    2    -17.70      0.00
   11    4    2     -9.93      0.00
   12    4    2      3.19      0.00
   13    4    2     -1.07      0.00
   14    4    2      9.13      0.00
   15    4    2     -0.29      0.00
   16    4    2     -5.62      0.00
   17    4    2      1.98      0.00
   18    4    2      0.67      0.00
   19    4    2     -0.58      0.00
  -17    5    2      0.63      0.00
  -16    5    2     -1.40      0.00
  -15    5    2      3.35      0.00
  -14    5    2      2.34      0.00
  -13    5    2     -6.47      0.00
  -12    5    2     -1.48      0.00
  -11    5    2     18.98      0.00
  -10    5    2      2.14      0.00
   -9    5    2    -10.32      0.00
   -8    5    2    -24.35      0.00
   -7    5    2     -8.68      0.00
   -6    5    2     -0.84      0.00
   -5    5    2     -3.14      0.00
   -4    5    2     12.06      0.00
   -3    5    2     -3.20      0.00
   -2    5    2    -39.70      0.00
   -1    5    2      0.43      0.00
    0    5    2    -58.76      0.00
    1    5    2     -7.84      0.00
    2    5    2      6.39      0.00
    3    5    2    -19.17      0.00
    4    5    2      6.60      0.00
    5    5    2    -11.38      0.00
    6    5    2     22.17      0.00
    7    5    2     18.53      0.00
    8    5    2     -1.64      0.00
    9    5    2     -1.10      0.00
   10    5    2    -12.31      0.00
   11    5    2    -11.31      0.00
   12    5    2      2.30      0.00
   13    5    2     -0.53      0.00
   14    5    2     -4.64      0.00
   15    5    2     -1.02      0.00
   16    5    2      1.43      0.00
   17    5    2     -1.59      0.00
   18    5    2      2.32      0.00
   19    5    2     -3.27      0.00
  -17    6    2      1.71      0.00
  -16    6    2     -2.28      0.00
  -15    6    2     -3.21      0.00
  -14    6    2      0.03      0.00
  -13    6    2     -6.41      0.00
  -12    6    2    -15.29      0.00
  -11    6    2    -10.70      0.00
  -10    6    2      0.39      0.00
   -9    6    2      4.06      0.00
   -8    6    2     22.95      0.00
   -7    6    2      4.60      0.00
   -6    6    2    -31.38      0.00
   -5    6    2    -14.52      0.00
   -4    6    2     -0.06      0.00
   -3    6    2     17.12      0.00
   -2    6    2      7.65      0.00
   -1    6    2   -104.16      0.00
    0    6    2    -36.07      0.00
    1    6    2    112.90      0.00
    2    6    2     17.94      0.00
    3    6    2     26.99      0.00
    4    6    2     26.56      0.00
    5    6    2    -11.87      0.00
    6    6    2    -17.79      0.00
    7    6    2     26.18      0.00
    8    6    2    -17.48      0.00
    9    6    2     -7.31      0.00
   10    6    2      6.02      0.00
   11    6    2    -10.39      0.00
   12    6    2     -7.77      0.00
   13    6    2      0.21      0.00
   14    6    2     -5.23      0.00
   15    6    2     -1.42      0.00
   16    6    2      1.27      0.00
   17    6    2     -0.17      0.00
   18    6    2     -4.12      0.00
   19    6    2     -1.01      0.00
  -16    7    2      3.23      0.00
  -15    7    2      4.05      0.00
  -14    7    2     -1.01      0.00
  -13    7    2     -1.19      0.00
  -12    7    2     -1.67      0.00
  -11    7    2      0.69      0.00
  -10    7    2      8.05      0.00
   -9    7    2     -3.08      0.00
   -8    7    2     -9.39      0.00
   -7    7    2     12.01      0.00
   -6    7    2     26.35      0.00
   -5    7    2      6.52      0.00
   -4    7    2     -4.63      0.00
   -3    7    2      1.44      0.00
   -2    7    2     29.16      0.00
   -1    7    2      3.90      0.00
    0    7    2     10.72      0.00
    1    7    2    -25.65      0.00
    2    7    2    -29.02      0.00
    3    7    2    -19.14      0.00
    4    7    2     56.70      0.00
    5    7    2      1.35      0.00
    6    7    2    -28.92      0.00
    7    7    2     -0.59      0.00
    8    7    2      4.46      0.00
    9    7    2    -17.43      0.00
   10    7    2      7.20      0.00
   11    7    2      0.61      0.00
   12    7    2     -6.15      0.00
   13    7    2      6.11      0.00
   14    7    2      6.01      0.00
   15    7    2      0.26      0.00
   16    7    2      0.23      0.00
   17    7    2      0.87      0.00
   18    7    2     -1.12      0.00
   19    7    2      1.94      0.00
  -16    8    2     -2.43      0.00
  -15    8    2      3.40      0.00
  -14    8    2     -0.40      0.00
  -13    8    2      9.91      0.00
  -12    8    2     13.01      0.00
  -11    8    2     -5.39      0.00
  -10    8    2     -7.06      0.00
   -9    8    2      5.24      0.00
   -8    8    2     -2.46      0.00
   -7    8    2      3.14      0.00
   -6    8    2      1.33      0.00
   -5    8    2     -2.58      0.00
   -4    8    2    -12.77      0.00
   -3    8    2     27.45      0.00
   -2    8    2      5.00      0.00
   -1    8    2     14.98      0.00
    0    8    2     -3.29      0.00
    1    8    2    -13.86      0.00
    2    8    2      9.85      0.00
    3    8    2     29.99      0.00
    4    8    2      9.79      0.00
    5    8    2     10.36      0.00
    6    8    2    -18.81      0.00
    7    8    2     11.67      0.00
    8    8    2     32.87      0.00
    9    8    2     -7.39      0.00
   10    8    2     -7.32      0.00
   11    8    2     13.75      0.00
   12    8    2      0.78      0.00
   13    8    2      4.68      0.00
   14    8    2      7.99      0.00
   15    8    2     -1.46      0.00
   16    8    2      1.72      0.00
   17    8    2      2.76      0.00
   18    8    2     -2.31      0.00
   19    8    2     -3.73      0.00
  -15    9    2      0.49      0.00
  -14    9    2     -1.53      0.00
  -13    9    2     -2.66      0.00
  -12    9    2      8.38      0.00
  -11    9    2      5.88      0.00
  -10    9    2     -4.22      0.00
   -9    9    2     10.71      0.00
   -8    9    2     13.26      0.00
   -7    9    2    -18.23      0.00
   -6    9    2     -3.83      0.00
   -5    9    2     -1.84      0.00
   -4    9    2      4.48      0.00
   -3    9    2     -7.49      0.00
   -2    9    2     10.55      0.00
   -1    9    2     16.91      0.00
    0    9    2     37.08      0.00
    1    9    2     29.10      0.00
    2    9    2     -2.06      0.00
    3    9    2     10.00      0.00
    4    9    2      7.22      0.00
    5    9    2      8.38      0.00
    6    9    2     11.03      0.00
    7    9    2     -7.78      0.00
    8    9    2    -10.43      0.00
    9    9    2     11.54      0.00
   10    9    2     15.22      0.00
   11    9    2     14.56      0.00
   12    9    2     -0.11      0.00
   13    9    2     -9.33      0.00
   14    9    2     -1.04      0.00
   15    9    2      3.55      0.00
   16    9    2      1.11      0.00
   17    9    2     -2.98      0.00
   18    9    2     -0.16      0.00
   19    9    2      0.32      0.00
  -15   10    2      3.34      0.00
  -14   10    2      3.68      0.00
  -13   10    2     -1.82      0.00
  -12   10    2     -0.58      0.00
  -11   10    2      3.72      0.00
  -10   10    2     -3.03      0.00
   -9   10    2     -4.84      0.00
   -8   10    2      1.75      0.00
   -7   10    2      7.32      0.00
   -6   10    2      2.48      0.00
   -5   10    2     25.89      0.00
   -4   10    2     -2.40      0.00
   -3   10    2    -19.52      0.00
   -2   10    2      2.55      0.00
   -1   10    2     13.78      0.00
    0   10    2      7.92      0.00
    1   10    2     -3.43      0.00
    2   10    2     -7.73      0.00
    3   10    2     -3.91      0.00
    4   10    2     13.11      0.00
    5   10    2     -5.05      0.00
    6   10    2     15.44      0.00
    7   10    2     12.19      0.00
    8   10    2     -2.38      0.00
    9   10    2      4.49      0.00
   10   10    2      2.15      0.00
   11   10    2     -7.72      0.00
   12   10    2     11.40      0.00
   13   10    2      2.26      0.00
   14   10    2     -3.11      0.00
   15   10    2     -4.82      0.00
   16   10    2     -2.13      0.00
   17   10    2      3.69      0.00
   18   10    2      6.26      0.00
   19   10    2      0.83      0.00
  -14   11    2     -0.17      0.00
  -13   11    2      3.78      0.00
  -12   11    2      1.76      0.00
  -11   11    2      1.01      0.00
  -10   11    2      2.39      0.00
   -9   11    2     -5.48      0.00
   -8   11    2     -4.15      0.00
   -7   11    2      9.14      0.00
   -6   11    2     -3.87      0.00
   -5   11    2     -3.40      0.00
   -4   11    2     21.82      0.00
   -3   11    2      2.04      0.00
   -2   11    2     -3.58      0.00
   -1   11    2     16.92      0.00
    0   11    2    -31.56      0.00
    1   11    2    -12.26      0.00
    2   11    2      9.66      0.00
    3   11    2    -16.45      0.00
    4   11    2    -26.24      0.00
    5   11    2      2.65      0.00
    6   11    2     16.48      0.00
    7   11    2      1.73      0.00
    8   11    2     -6.96      0.00
    9   11    2      6.52      0.00
   10   11    2     -4.59      0.00
   11   11    2     -7.65      0.00
   12   11    2     -1.51      0.00
   13   11    2     -0.48      0.00
   14   11    2     -3.03      0.00
   15   11    2      1.38      0.00
   16   11    2      0.17      0.00
   17   11    2     -2.66      0.00
   18   11    2     -0.66      0.00
   19   11    2      3.26      0.00
  -13   12    2      3.48      0.00
  -12   12    2     -4.61      0.00
  -11   12    2     -6.02      0.00
  -10   12    2      7.48      0.00
   -9   12    2     -1.26      0.00
   -8   12    2     -7.09      0.00
   -7   12    2     -7.11      0.00
   -6   12    2     -9.02      0.00
   -5   12    2     -8.59      0.00
   -4   12    2      4.60      0.00
   -3   12    2     -4.42      0.00
   -2   12    2     -4.02      0.00
   -1   12    2      2.03      0.00
    0   12    2      3.70      0.00
    1   12    2    -16.38      0.00
    2   12    2     21.53      0.00
    3   12    2     -1.72      0.00
    4   12    2    -34.42      0.00
    5   12    2      2.54      0.00
    6   12    2      4.02      0.00
    7   12    2     -9.87      0.00
    8   12    2      3.94      0.00
    9   12    2     12.17      0.00
   10   12    2      2.82      0.00
   11   12    2     -8.29      0.00
   12   12    2     -0.34      0.00
   13   12    2      0.78      0.00
   14   12    2     -4.72      0.00
   15   12    2      1.19      0.00
   16   12    2     -3.11      0.00
   17   12    2     -3.61      0.00
   18   12    2      1.72      0.00
  -12   13    2     -4.41      0.00
  -11   13    2     -0.92      0.00
  -10   13    2      1.85      0.00
   -9   13    2     -0.81      0.00
   -8   13    2     -3.36      0.00
   -7   13    2      3.53      0.00
   -6   13    2      2.55      0.00
   -5   13    2     -2.02      0.00
   -4   13    2     -9.82      0.00
   -3   13    2     -6.23      0.00
   -2   13    2     -2.65      0.00
   -1   13    2      5.12      0.00
    0   13    2      5.78      0.00
    1   13    2     -3.68      0.00
    2   13    2      0.85      0.00
    3   13    2     15.15      0.00
    4   13    2      2.26      0.00
    5   13    2      1.91      0.00
    6   13    2     -2.88      0.00
    7   13    2    -16.26      0.00
    8   13    2     -1.81      0.00
    9   13    2      3.06      0.00
   10   13    2      2.73      0.00
   11   13    2     -6.39      0.00
   12   13    2     -6.77      0.00
   13   13    2      1.69      0.00
   14   13    2      2.82      0.00
   15   13    2     -1.86      0.00
   16   13    2      2.91      0.00
   17   13    2     -1.19      0.00
   18   13    2     -2.31      0.00
  -11   14    2     -1.44      0.00
  -10   14    2     -4.12      0.00
   -9   14    2      1.51      0.00
   -8   14    2      3.78      0.00
   -7   14    2      1.38      0.00
   -6   14    2      3.86      0.00
   -5   14    2     -0.54      0.00
   -4   14    2      2.53      0.00
   -3   14    2     12.67      0.00
   -2   14    2     -9.45      0.00
   -1   14    2    -19.35      0.00
    0   14    2     -3.02      0.00
    1   14    2     -1.84      0.00
    2   14    2     -6.72      0.00
    3   14    2      2.81      0.00
    4   14    2      0.53      0.00
    5   14    2      1.90      0.00
    6   14    2      8.72      0.00
    7   14    2      1.75      0.00
    8   14    2     -5.42      0.00
    9   14    2    -11.20      0.00
   10   14    2     -7.97      0.00
   11   14    2      7.63      0.00
   12   14    2      4.10      0.00
   13   14    2     -2.39      0.00
   14   14    2     -1.56      0.00
   15   14    2      3.12      0.00
   16   14    2      3.80      0.00
   17   14    2      2.17      0.00
  -10   15    2      0.77      0.00
   -9   15    2      1.18      0.00
   -8   15    2      0.35      0.00
   -7   15    2      1.56      0.00
   -6   15    2     -0.33      0.00
   -5   15    2     -5.56      0.00
   -4   15    2      3.40      0.00
   -3   15    2     -1.36      0.00
   -2   15    2      1.57      0.00
   -1   15    2     -1.43      0.00
    0   15    2      2.82      0.00
    1   15    2      7.61      0.00
    2   15    2     -9.88      0.00
    3   15    2     -9.07      0.00
    4   15    2     20.56      0.00
    5   15    2      0.36      0.00
    6   15    2     -6.10      0.00
    7   15    2      6.58      0.00
    8   15    2      9.10      0.00
    9   15    2      2.49      0.00
   10   15    2     -2.28      0.00
   11   15    2      1.25      0.00
   12   15    2      1.00      0.00
   13   15    2     -5.12      0.00
   14   15    2      1.94      0.00
   15   15    2     -2.54      0.00
   16   15    2      1.83      0.00
   17   15    2      1.92      0.00
   -9   16    2      1.60      0.00
   -8   16    2     -2.90      0.00
   -7   16    2     -1.86      0.00
   -6   16    2      0.21      0.00
   -5   16    2     -0.01      0.00
   -4   16    2     -6.27      0.00
   -3   16    2      0.47      0.00
   -2   16    2      5.33      0.00
   -1   16    2      2.30      0.00
    0   16    2      6.86      0.00
    1   16    2     15.91      0.00
    2   16    2      8.17      0.00
    3   16    2      0.24      0.00
    4   16    2     -2.24      0.00
    5   16    2      0.83      0.00
    6   16    2    -11.88      0.00
    7   16    2      7.54      0.00
    8   16    2      4.77      0.00
    9   16    2     -9.17      0.00
   10   16    2      4.75      0.00
   11   16    2      5.69      0.00
   12   16    2      0.65      0.00
   13   16    2      4.24      0.00
   14   16    2      0.04      0.00
   15   16    2      0.59      0.00
   16   16    2     -2.15      0.00
   -8   17    2      4.70      0.00
   -7   17    2     -3.84      0.00
   -6   17    2      1.93      0.00
   -5   17    2      7.56      0.00
   -4   17    2     -1.31      0.00
   -3   17    2      3.21      0.00
   -2   17    2      7.52      0.00
   -1   17    2     -0.22      0.00
    0   17    2     -0.41      0.00
    1   17    2      1.06      0.00
    2   17    2      4.09      0.00
    3   17    2      2.88      0.00
    4   17    2      7.15      0.00
    5   17    2     -3.22      0.00
    6   17    2     -2.21      0.00
    7   17    2      4.25      0.00
    8   17    2     -5.61      0.00
    9   17    2     -3.68      0.00
   10   17    2      4.57      0.00
   11   17    2      2.48      0.00
   12   17    2     -3.90      0.00
   13   17    2      2.22      0.00
   14   17    2      3.70      0.00
   15   17    2     -2.73      0.00
   -7   18    2     -2.96      0.00
   -6   18    2      0.37      0.00
   -5   18    2      3.61      0.00
   -4   18    2      6.23      0.00
   -3   18    2     -2.26      0.00
   -2   18    2     -2.19      0.00
   -1   18    2      3.36      0.00
    0   18    2     -1.70      0.00
    1   18    2     -6.38      0.00
    2   18    2     -3.18      0.00
    3   18    2     -0.75      0.00
    4   18    2     -1.86      0.00
    5   18    2     -0.79      0.00
    6   18    2      5.09      0.00
    7   18    2      1.29      0.00
    8   18    2      0.67      0.00
    9   18    2     -3.67      0.00
   10   18    2      6.67      0.00
   11   18    2      2.14      0.00
   12   18    2     -2.69      0.00
   13   18    2     -0.35      0.00
   14   18    2      3.32      0.00
   -5   19    2     -2.68      0.00
   -4   19    2     -0.47      0.00
   -3   19    2      2.83      0.00
   -2   19    2      1.64      0.00
   -1   19    2      2.78      0.00
    0   19    2      1.46      0.00
    1   19    2     -4.14      0.00
    2   19    2     -0.74      0.00
    3   19    2      1.46      0.00
    4   19    2    -11.80      0.00
    5   19    2     -4.37      0.00
    6   19    2      3.09      0.00
    7   19    2      6.73      0.00
    8   19    2      7.28      0.00
    9   19    2      6.71      0.00
   10   19    2     -3.71      0.00
   11   19    2      0.75      0.00
   12   19    2     -1.87      0.00
   13   19    2     -3.38      0.00
   -3   20    2     -0.18      0.00
   -2   20    2     -1.12      0.00
   -1   20    2     -3.96      0.00
    0   20    2     -0.58      0.00
    1   20    2      0.18      0.00
    2   20    2      2.71      0.00
    3   20    2      4.04      0.00
    4   20    2      2.04      0.00
    5   20    2     -0.60      0.00
    6   20    2      0.70      0.00
    7   20    2     -7.43      0.00
    8   20    2     -6.50      0.00
    9   20    2      1.46      0.00
   10   20    2     -2.32      0.00
   11   20    2     -2.72      0.00
   12   20    2      0.19      0.00
   -1   21    2     -1.73      0.00
    0   21    2     -3.89      0.00
    1   21    2     -0.02      0.00
    2   21    2     -4.73      0.00
    3   21    2     -0.83      0.00
    4   21    2      4.80      0.00
    5   21    2      3.63      0.00
    6   21    2     -2.90      0.00
    7   21    2     -7.12      0.00
    8   21    2     -1.03      0.00
    9   21    2      4.56      0.00
   10   21    2     -0.20      0.00
   -9  -19    3      1.54      0.00
   -8  -19    3     -0.38      0.00
   -7  -19    3     -1.35      0.00
   -6  -19    3     -1.93      0.00
   -5  -19    3     -8.58      0.00
   -4  -19    3     -3.63      0.00
   -3  -19    3      3.79      0.00
   -2  -19    3     -1.59      0.00
   -1  -19    3      0.04      0.00
    0  -19    3     -2.93      0.00
    1  -19    3     -0.58      0.00
  -12  -18    3     -2.17      0.00
  -11  -18    3      0.82      0.00
  -10  -18    3     -2.17      0.00
   -9  -18    3     -0.10      0.00
   -8  -18    3     -3.19      0.00
   -7  -18    3      1.43      0.00
   -6  -18    3      3.11      0.00
   -5  -18    3     -2.78      0.00
   -4  -18    3     -0.49      0.00
   -3  -18    3     -2.78      0.00
   -2  -18    3     -0.71      0.00
   -1  -18    3     -0.48      0.00
    0  -18    3      4.23      0.00
    1  -18    3      1.06      0.00
    2  -18    3      0.36      0.00
    3  -18    3     -1.05      0.00
  -13  -17    3      0.37      0.00
  -12  -17    3     -1.49      0.00
  -11  -17    3      2.14      0.00
  -10  -17    3     -1.54      0.00
   -9  -17    3     -5.53      0.00
   -8  -17    3      1.01      0.00
   -7  -17    3      4.71      0.00
   -6  -17    3      1.25      0.00
   -5  -17    3      4.33      0.00
   -4  -17    3      0.59      0.00
   -3  -17    3      1.66      0.00
   -2  -17    3     -4.42      0.00
   -1  -17    3     -7.57      0.00
    0  -17    3     -1.98      0.00
    1  -17    3     -5.64      0.00
    2  -17    3     -0.86      0.00
    3  -17    3      1.65      0.00
    4  -17    3      1.49      0.00
    5  -17    3     -1.54      0.00
  -14  -16    3      0.66      0.00
  -13  -16    3     -3.11      0.00
  -12  -16    3     -0.22      0.00
  -11  -16    3     -2.26      0.00
  -10  -16    3     -1.15      0.00
   -9  -16    3     -4.98      0.00
   -8  -16    3     -1.08      0.00
   -7  -16    3     -1.36      0.00
   -6  -16    3     -5.95      0.00
   -5  -16    3     -1.97      0.00
   -4  -16    3      5.44      0.00
   -3  -16    3     -3.19      0.00
   -2  -16    3     -7.02      0.00
   -1  -16    3      3.37      0.00
    0  -16    3     -1.40      0.00
    1  -16    3     -0.90      0.00
    2  -16    3     -2.87      0.00
    3  -16    3     -0.04      0.00
    4  -16    3      0.12      0.00
    5  -16    3      0.24      0.00
    6  -16    3      0.60      0.00
    7  -16    3     -0.93      0.00
  -15  -15    3     -0.47      0.00
  -14  -15    3      0.24      0.00
  -13  -15    3     -2.21      0.00
  -12  -15    3     -2.46      0.00
  -11  -15    3      2.42      0.00
  -10  -15    3      1.94      0.00
   -9  -15    3     -0.17      0.00
   -8  -15    3      4.17      0.00
   -7  -15    3     -0.42      0.00
   -6  -15    3     -6.82      0.00
   -5  -15    3     -1.26      0.00
   -4  -15    3      2.28      0.00
   -3  -15    3     -5.18      0.00
   -2  -15    3     -2.40      0.00
   -1  -15    3      7.77      0.00
    0  -15    3      2.41      0.00
    1  -15    3     -3.92      0.00
    2  -15    3      5.32      0.00
    3  -15    3      4.06      0.00
    4  -15    3     -2.24      0.00
    5  -15    3      0.49      0.00
    6  -15    3      2.42      0.00
    7  -15    3     -0.17      0.00
    8  -15    3      3.00      0.00
  -16  -14    3     -1.42      0.00
  -15  -14    3     -1.98      0.00
  -14  -14    3     -2.07      0.00
  -13  -14    3      1.70      0.00
  -12  -14    3     -2.27      0.00
  -11  -14    3      3.86      0.00
  -10  -14    3      1.91      0.00
   -9  -14    3     -1.04      0.00
   -8  -14    3      7.22      0.00
   -7  -14    3      4.32      0.00
   -6  -14    3     -1.27      0.00
   -5  -14    3     11.15      0.00
   -4  -14    3      3.79      0.00
   -3  -14    3     -7.04      0.00
   -2  -14    3      2.72      0.00
   -1  -14    3     -0.59      0.00
    0  -14    3     -2.17      0.00
    1  -14    3      5.39      0.00
    2  -14    3      6.43      0.00
    3  -14    3      9.37      0.00
    4  -14    3      1.54      0.00
    5  -14    3     -0.87      0.00
    6  -14    3      1.44      0.00
    7  -14    3      0.41      0.00
    8  -14    3     -4.87      0.00
    9  -14    3      0.71      0.00
   10  -14    3     -3.23      0.00
  -17  -13    3      0.15      0.00
  -16  -13    3     -2.16      0.00
  -15  -13    3     -2.08      0.00
  -14  -13    3      6.64      0.00
  -13  -13    3      0.47      0.00
  -12  -13    3      2.25      0.00
  -11  -13    3     -4.00      0.00
  -10  -13    3      7.05      0.00
   -9  -13    3      7.51      0.00
   -8  -13    3      0.41      0.00
   -7  -13    3     -1.23      0.00
   -6  -13    3     -3.84      0.00
   -5  -13    3      6.61      0.00
   -4  -13    3      1.33      0.00
   -3  -13    3      0.87      0.00
   -2  -13    3     10.38      0.00
   -1  -13    3      3.39      0.00
    0  -13    3     -4.61      0.00
    1  -13    3     -4.16      0.00
    2  -13    3      3.19      0.00
    3  -13    3     -3.96      0.00
    4  -13    3     -2.33      0.00
    5  -13    3      0.62      0.00
    6  -13    3     -0.48      0.00
    7  -13    3      1.15      0.00
    8  -13    3      3.31      0.00
    9  -13    3      6.18      0.00
   10  -13    3      4.73      0.00
   11  -13    3     -2.25      0.00
  -17  -12    3      1.15      0.00
  -16  -12    3      3.77      0.00
  -15  -12    3      5.93      0.00
  -14  -12    3      1.23      0.00
  -13  -12    3      3.22      0.00
  -12  -12    3     -1.99      0.00
  -11  -12    3     -0.35      0.00
  -10  -12    3     -0.38      0.00
   -9  -12    3     -0.38      0.00
   -8  -12    3     -4.24      0.00
   -7  -12    3     -4.91      0.00
   -6  -12    3      2.46      0.00
   -5  -12    3     -8.50      0.00
   -4  -12    3     -7.02      0.00
   -3  -12    3      3.64      0.00
   -2  -12    3      9.25      0.00
   -1  -12    3     10.53      0.00
    0  -12    3     -1.89      0.00
    1  -12    3      4.76      0.00
    2  -12    3      4.15      0.00
    3  -12    3    -10.76      0.00
    4  -12    3      5.63      0.00
    5  -12    3      0.78      0.00
    6  -12    3     -2.87      0.00
    7  -12    3      1.91      0.00
    8  -12    3      3.18      0.00
    9  -12    3      0.59      0.00
   10  -12    3      4.84      0.00
   11  -12    3     -0.59      0.00
   12  -12    3     -3.15      0.00
  -18  -11    3      1.48      0.00
  -17  -11    3     -4.59      0.00
  -16  -11    3     -2.07      0.00
  -15  -11    3     -0.72      0.00
  -14  -11    3      2.15      0.00
  -13  -11    3      1.48      0.00
  -12  -11    3      2.59      0.00
  -11  -11    3     -4.15      0.00
  -10  -11    3     -6.95      0.00
   -9  -11    3      3.14      0.00
   -8  -11    3     -9.95      0.00
   -7  -11    3     10.44      0.00
   -6  -11    3      7.86      0.00
   -5  -11    3    -15.06      0.00
   -4  -11    3      2.82      0.00
   -3  -11    3     10.48      0.00
   -2  -11    3      1.81      0.00
   -1  -11    3     -0.70      0.00
    0  -11    3     -8.07      0.00
    1  -11    3     13.52      0.00
    2  -11    3      0.80      0.00
    3  -11    3     -3.68      0.00
    4  -11    3     -2.01      0.00
    5  -11    3     -0.06      0.00
    6  -11    3     -8.78      0.00
    7  -11    3     -0.82      0.00
    8  -11    3     -2.41      0.00
    9  -11    3     -6.08      0.00
   10  -11    3      0.16      0.00
   11  -11    3     -1.06      0.00
   12  -11    3     -0.90      0.00
   13  -11    3     -0.44      0.00
  -18  -10    3      3.63      0.00
  -17  -10    3     -3.40      0.00
  -16  -10    3     -2.12      0.00
  -15  -10    3      0.34      0.00
  -14  -10    3     -3.71      0.00
  -13  -10    3     -1.38      0.00
  -12  -10    3      0.81      0.00
  -11  -10    3     -1.34      0.00
  -10  -10    3      3.75      0.00
   -9  -10    3     -9.50      0.00
   -8  -10    3     -3.44      0.00
   -7  -10    3     -3.71      0.00
   -6  -10    3     22.88      0.00
   -5  -10    3      6.19      0.00
   -4  -10    3    -27.44      0.00
   -3  -10    3      0.94      0.00
   -2  -10    3     -3.78      0.00
   -1  -10    3    -28.61      0.00
    0  -10    3     14.52      0.00
    1  -10    3    -16.30      0.00
    2  -10    3    -26.74      0.00
    3  -10    3     -2.21      0.00
    4  -10    3      8.57      0.00
    5  -10    3      8.74      0.00
    6  -10    3      2.61      0.00
    7  -10    3     -7.95      0.00
    8  -10    3     -6.21      0.00
    9  -10    3      1.40      0.00
   10  -10    3     -1.86      0.00
   11  -10    3     -1.45      0.00
   12  -10    3     -0.82      0.00
   13  -10    3     -2.79      0.00
  -18   -9    3      0.15      0.00
  -17   -9    3      3.02      0.00
  -16   -9    3      2.41      0.00
  -15   -9    3      2.28      0.00
  -14   -9    3     -7.00      0.00
  -13   -9    3     -7.64      0.00
  -12   -9    3     -6.88      0.00
  -11   -9    3      3.33      0.00
  -10   -9    3     -0.11      0.00
   -9   -9    3      1.28      0.00
   -8   -9    3    -12.10      0.00
   -7   -9    3    -15.91      0.00
   -6   -9    3     -4.35      0.00
   -5   -9    3      3.73      0.00
   -4   -9    3     -8.78      0.00
   -3   -9    3      1.09      0.00
   -2   -9    3    -11.90      0.00
   -1   -9    3    -15.87      0.00
    0   -9    3     10.99      0.00
    1   -9    3      6.92      0.00
    2   -9    3    -23.34      0.00
    3   -9    3     -5.84      0.00
    4   -9    3     -9.19      0.00
    5   -9    3    -11.11      0.00
    6   -9    3     12.89      0.00
    7   -9    3      9.02      0.00
    8   -9    3      2.56      0.00
    9   -9    3     -2.89      0.00
   10   -9    3     -3.77      0.00
   11   -9    3     -2.65      0.00
   12   -9    3      2.12      0.00
   13   -9    3     -0.66      0.00
   14   -9    3     -7.29      0.00
  -19   -8    3     -1.21      0.00
  -18   -8    3     -3.01      0.00
  -17   -8    3      2.20      0.00
  -16   -8    3      8.13      0.00
  -15   -8    3      0.97      0.00
  -14   -8    3     -4.70      0.00
  -13   -8    3     -2.76      0.00
  -12   -8    3     -3.04      0.00
  -11   -8    3    -22.74      0.00
  -10   -8    3     -6.44      0.00
   -9   -8    3     -6.43      0.00
   -8   -8    3     -2.98      0.00
   -7   -8    3     10.62      0.00
   -6   -8    3    -19.08      0.00
   -5   -8    3     -1.66      0.00
   -4   -8    3     32.44      0.00
   -3   -8    3     -6.02      0.00
   -2   -8    3    -17.30      0.00
   -1   -8    3     -3.99      0.00
    0   -8    3     -8.11      0.00
    1   -8    3      2.40      0.00
    2   -8    3      7.25      0.00
    3   -8    3      3.79      0.00
    4   -8    3      7.92      0.00
    5   -8    3     -1.92      0.00
    6   -8    3    -16.68      0.00
    7   -8    3      9.17      0.00
    8   -8    3     -5.78      0.00
    9   -8    3     -6.18      0.00
   10   -8    3      3.35      0.00
   11   -8    3     -1.54      0.00
   12   -8    3     -6.08      0.00
   13   -8    3      5.49      0.00
   14   -8    3      1.27      0.00
   15   -8    3     -2.28      0.00
  -19   -7    3      3.25      0.00
  -18   -7    3     -1.27      0.00
  -17   -7    3     -7.91      0.00
  -16   -7    3     -0.04      0.00
  -15   -7    3      2.59      0.00
  -14   -7    3     -3.24      0.00
  -13   -7    3     -2.27      0.00
  -12   -7    3      2.70      0.00
  -11   -7    3     -1.64      0.00
  -10   -7    3     -1.40      0.00
   -9   -7    3     20.63      0.00
   -8   -7    3      6.16      0.00
   -7   -7    3      4.00      0.00
   -6   -7    3      4.60      0.00
   -5   -7    3    -12.20      0.00
   -4   -7    3     24.87      0.00
   -3   -7    3    -10.46      0.00
   -2   -7    3    -18.27      0.00
   -1   -7    3     15.34      0.00
    0   -7    3      1.61      0.00
    1   -7    3      4.64      0.00
    2   -7    3     22.71      0.00
    3   -7    3      1.37      0.00
    4   -7    3      8.17      0.00
    5   -7    3    -21.13      0.00
    6   -7    3     -3.94      0.00
    7   -7    3      0.00      0.00
    8   -7    3     -8.95      0.00
    9   -7    3     -7.27      0.00
   10   -7    3      3.80      0.00
   11   -7    3      2.24      0.00
   12   -7    3      5.69      0.00
   13   -7    3     -0.95      0.00
   14   -7    3      3.78      0.00
   15   -7    3      1.71      0.00
  -19   -6    3      0.32      0.00
  -18   -6    3      1.48      0.00
  -17   -6    3      2.37      0.00
  -16   -6    3     -5.42      0.00
  -15   -6    3     -0.18      0.00
  -14   -6    3      1.77      0.00
  -13   -6    3      5.50      0.00
  -12   -6    3     12.32      0.00
  -11   -6    3     18.73      0.00
  -10   -6    3      3.81      0.00
   -9   -6    3      2.16      0.00
   -8   -6    3      5.10      0.00
   -7   -6    3     -5.38      0.00
   -6   -6    3     -4.08      0.00
   -5   -6    3     -1.54      0.00
   -4   -6    3    -30.53      0.00
   -3   -6    3     16.12      0.00
   -2   -6    3     10.86      0.00
   -1   -6    3      2.93      0.00
    0   -6    3    -17.50      0.00
    1   -6    3    -21.33      0.00
    2   -6    3    -14.81      0.00
    3   -6    3     15.98      0.00
    4   -6    3     -1.99      0.00
    5   -6    3      9.37      0.00
    6   -6    3      6.99      0.00
    7   -6    3      8.67      0.00
    8   -6    3     14.24      0.00
    9   -6    3      8.68      0.00
   10   -6    3     -2.96      0.00
   11   -6    3      1.59      0.00
   12   -6    3     -2.19      0.00
   13   -6    3     -0.36      0.00
   14   -6    3      6.22      0.00
   15   -6    3      4.98      0.00
   16   -6    3      1.19      0.00
  -19   -5    3     -1.72      0.00
  -18   -5    3      2.44      0.00
  -17   -5    3      4.20      0.00
  -16   -5    3      0.31      0.00
  -15   -5    3     -1.06      0.00
  -14   -5    3      5.64      0.00
  -13   -5    3      1.48      0.00
  -12   -5    3     -4.63      0.00
  -11   -5    3     -3.73      0.00
  -10   -5    3      3.29      0.00
   -9   -5    3      6.62      0.00
   -8   -5    3     13.52      0.00
   -7   -5    3    -30.98      0.00
   -6   -5    3     -5.54      0.00
   -5   -5    3      6.40      0.00
   -4   -5    3     -5.24      0.00
   -3   -5    3    -11.07      0.00
   -2   -5    3     35.01      0.00
   -1   -5    3     20.48      0.00
    0   -5    3      2.63      0.00
    1   -5    3     28.97      0.00
    2   -5    3     43.83      0.00
    3   -5    3      4.31      0.00
    4   -5    3      0.47      0.00
    5   -5    3     29.49      0.00
    6   -5    3      3.40      0.00
    7   -5    3    -24.30      0.00
    8   -5    3      6.79      0.00
    9   -5    3      8.55      0.00
   10   -5    3      2.18      0.00
   11   -5    3     15.07      0.00
   12   -5    3     -4.24      0.00
   13   -5    3     -8.20      0.00
   14   -5    3     -0.57      0.00
   15   -5    3     -2.43      0.00
   16   -5    3     -1.36      0.00
  -19   -4    3     -1.43      0.00
  -18   -4    3     -2.69      0.00
  -17   -4    3      3.04      0.00
  -16   -4    3     -3.76      0.00
  -15   -4    3     -2.83      0.00
  -14   -4    3      6.83      0.00
  -13   -4    3     -1.92      0.00
  -12   -4    3     -2.97      0.00
  -11   -4    3      2.34      0.00
  -10   -4    3    -11.37      0.00
   -9   -4    3    -15.38      0.00
   -8   -4    3      2.23      0.00
   -7   -4    3     10.28      0.00
   -6   -4    3    -27.31      0.00
   -5   -4    3     50.36      0.00
   -4   -4    3     -9.48      0.00
   -3   -4    3    -27.32      0.00
   -2   -4    3     82.04      0.00
   -1   -4    3     29.49      0.00
    0   -4    3     -0.49      0.00
    1   -4    3    -14.03      0.00
    2   -4    3     21.02      0.00
    3   -4    3    -42.80      0.00
    4   -4    3    -43.71      0.00
    5   -4    3     23.04      0.00
    6   -4    3    -12.34      0.00
    7   -4    3    -14.88      0.00
    8   -4    3      8.87      0.00
    9   -4    3    -14.83      0.00
   10   -4    3     -4.69      0.00
   11   -4    3      0.45      0.00
   12   -4    3      5.67      0.00
   13   -4    3      1.14      0.00
   14   -4    3     -4.46      0.00
   15   -4    3     -1.55      0.00
   16   -4    3      0.37      0.00
   17   -4    3     -2.57      0.00
  -19   -3    3     -1.09      0.00
  -18   -3    3      1.20      0.00
  -17   -3    3     -0.29      0.00
  -16   -3    3     -4.81      0.00
  -15   -3    3     -1.39      0.00
  -14   -3    3      1.34      0.00
  -13   -3    3     -0.73      0.00
  -12   -3    3      5.20      0.00
  -11   -3    3      2.14      0.00
  -10   -3    3     -2.68      0.00
   -9   -3    3    -17.26      0.00
   -8   -3    3     -7.09      0.00
   -7   -3    3      7.93      0.00
   -6   -3    3    -12.78      0.00
   -5   -3    3    -14.91      0.00
   -4   -3    3     27.14      0.00
   -3   -3    3    -18.85      0.00
   -2   -3    3    -58.56      0.00
   -1   -3    3     11.90      0.00
    0   -3    3    -75.19      0.00
    1   -3    3     14.96      0.00
    2   -3    3     12.01      0.00
    3   -3    3    -59.05      0.00
    4   -3    3    -23.98      0.00
    5   -3    3     -4.72      0.00
    6   -3    3     15.74      0.00
    7   -3    3      9.60      0.00
    8   -3    3     -7.64      0.00
    9   -3    3      5.26      0.00
   10   -3    3    -15.10      0.00
   11   -3    3     -1.58      0.00
   12   -3    3      9.84      0.00
   13   -3    3     -1.25      0.00
   14   -3    3     -2.23      0.00
   15   -3    3      3.52      0.00
   16   -3    3      3.14      0.00
   17   -3    3     -0.85      0.00
  -19   -2    3     -0.71      0.00
  -18   -2    3      1.36      0.00
  -17   -2    3      1.65      0.00
  -16   -2    3     -5.75      0.00
  -15   -2    3     -3.08      0.00
  -14   -2    3      1.17      0.00
  -13   -2    3     -4.89      0.00
  -12   -2    3     -5.36      0.00
  -11   -2    3     17.72      0.00
  -10   -2    3     -1.50      0.00
   -9   -2    3    -12.84      0.00
   -8   -2    3     -7.51      0.00
   -7   -2    3     -4.60      0.00
   -6   -2    3     -5.58      0.00
   -5   -2    3    -72.44      0.00
   -4   -2    3     -7.11      0.00
   -3   -2    3    -12.12      0.00
   -2   -2    3    -26.97      0.00
   -1   -2    3    -42.46      0.00
    0   -2    3    -30.69      0.00
    1   -2    3    -77.17      0.00
    2   -2    3    -41.28      0.00
    3   -2    3     64.24      0.00
    4   -2    3     17.28      0.00
    5   -2    3    -17.77      0.00
    6   -2    3     -7.86      0.00
    7   -2    3    -14.15      0.00
    8   -2    3     24.81      0.00
    9   -2    3     24.56      0.00
   10   -2    3    -12.73      0.00
   11   -2    3    -16.76      0.00
   12   -2    3      0.85      0.00
   13   -2    3     -2.76      0.00
   14   -2    3     -1.19      0.00
   15   -2    3     -2.09      0.00
   16   -2    3     -3.44      0.00
   17   -2    3      1.25      0.00
   18   -2    3      3.83      0.00
  -19   -1    3     -0.92      0.00
  -18   -1    3     -2.39      0.00
  -17   -1    3     -0.57      0.00
  -16   -1    3      7.48      0.00
  -15   -1    3      1.91      0.00
  -14   -1    3      0.25      0.00
  -13   -1    3     -9.08      0.00
  -12   -1    3    -22.32      0.00
  -11   -1    3     -4.32      0.00
  -10   -1    3     11.16      0.00
   -9   -1    3    -11.87      0.00
   -8   -1    3    -22.29      0.00
   -7   -1    3     29.99      0.00
   -6   -1    3     10.95      0.00
   -5   -1    3     -5.11      0.00
   -4   -1    3    -11.27      0.00
   -3   -1    3     -9.94      0.00
   -2   -1    3   -113.86      0.00
   -1   -1    3    -40.15      0.00
    0   -1    3     74.01      0.00
    1   -1    3     26.93      0.00
    2   -1    3     -9.09      0.00
    3   -1    3      5.97      0.00
    4   -1    3     55.39      0.00
    5   -1    3      1.00      0.00
    6   -1    3     -5.53      0.00
    7   -1    3     -6.23      0.00
    8   -1    3    -25.19      0.00
    9   -1    3     -7.00      0.00
   10   -1    3      4.03      0.00
   11   -1    3    -10.02      0.00
   12   -1    3     -1.66      0.00
   13   -1    3      1.87      0.00
   14   -1    3     -3.95      0.00
   15   -1    3     -2.65      0.00
   16   -1    3      3.27      0.00
   17   -1    3     -2.16      0.00
   18   -1    3     -0.57      0.00
  -19    0    3      0.60      0.00
  -18    0    3     -2.85      0.00
  -17    0    3     -6.15      0.00
  -16    0    3      3.23      0.00
  -15    0    3     -3.85      0.00
  -14    0    3     -2.34      0.00
  -13    0    3     12.47      0.00
  -12    0    3      7.73      0.00
  -11    0    3    -13.64      0.00
  -10    0    3      8.90      0.00
   -9    0    3      7.27      0.00
   -8    0    3      9.28      0.00
   -7    0    3     -4.23      0.00
   -6    0    3      7.54      0.00
   -5    0    3    -12.06      0.00
   -4    0    3    -10.00      0.00
   -3    0    3     78.48      0.00
   -2    0    3     39.75      0.00
   -1    0    3    -51.68      0.00
    0    0    3     43.31      0.00
    1    0    3      0.75      0.00
    2    0    3    -56.37      0.00
    3    0    3      4.79      0.00
    4    0    3    -54.11      0.00
    5    0    3    -12.61      0.00
    6    0    3     -1.70      0.00
    7    0    3      2.78      0.00
    8    0    3    -31.45      0.00
    9    0    3    -12.27      0.00
   10    0    3     22.99      0.00
   11    0    3      0.44      0.00
   12    0    3    -12.68      0.00
   13    0    3     10.49      0.00
   14    0    3      1.31      0.00
   15    0    3      1.20      0.00
   16    0    3      8.99      0.00
   17    0    3     -1.05      0.00
   18    0    3     -3.74      0.00
  -18    1    3     -2.60      0.00
  -17    1    3     -2.06      0.00
  -16    1    3      1.80      0.00
  -15    1    3      5.96      0.00
  -14    1    3     -9.62      0.00
  -13    1    3      5.57      0.00
  -12    1    3     13.11      0.00
  -11    1    3     -7.24      0.00
  -10    1    3     -3.15      0.00
   -9    1    3     26.10      0.00
   -8    1    3    -10.13      0.00
   -7    1    3    -15.73      0.00
   -6    1    3     27.91      0.00
   -5    1    3      7.60      0.00
   -4    1    3    -44.59      0.00
   -3    1    3    -24.28      0.00
   -2    1    3    -49.04      0.00
   -1    1    3    -36.66      0.00
    0    1    3     77.55      0.00
    1    1    3   -114.76      0.00
    2    1    3    -42.02      0.00
    3    1    3     91.60      0.00
    4    1    3     35.22      0.00
    5    1    3    -45.65      0.00
    6    1    3     30.54      0.00
    7    1    3     27.52      0.00
    8    1    3     -1.18      0.00
    9    1    3      1.50      0.00
   10    1    3     16.78      0.00
   11    1    3      7.92      0.00
   12    1    3      3.08      0.00
   13    1    3      3.29      0.00
   14    1    3      3.38      0.00
   15    1    3     -4.47      0.00
   16    1    3     -0.38      0.00
   17    1    3      1.14      0.00
   18    1    3     -0.97      0.00
   19    1    3      1.00      0.00
  -18    2    3      1.53      0.00
  -17    2    3      0.95      0.00
  -16    2    3      0.50      0.00
  -15    2    3     -6.94      0.00
  -14    2    3     -2.68      0.00
  -13    2    3     -1.85      0.00
  -12    2    3     10.73      0.00
  -11    2    3      4.09      0.00
  -10    2    3     -7.06      0.00
   -9    2    3     29.42      0.00
   -8    2    3     15.30      0.00
   -7    2    3     -7.27      0.00
   -6    2    3      3.58      0.00
   -5    2    3    -37.62      0.00
   -4    2    3    -24.85      0.00
   -3    2    3     15.13      0.00
   -2    2    3    -27.51      0.00
   -1    2    3      3.11      0.00
    0    2    3     36.44      0.00
    1    2    3    140.18      0.00
    2    2    3     -3.95      0.00
    3    2    3     51.06      0.00
    4    2    3      9.44      0.00
    5    2    3    -48.89      0.00
    6    2    3      7.83      0.00
    7    2    3     26.40      0.00
    8    2    3      6.50      0.00
    9    2    3    -11.46      0.00
   10    2    3     -2.24      0.00
   11    2    3     20.16      0.00
   12    2    3      3.65      0.00
   13    2    3     -4.68      0.00
   14    2    3      2.46      0.00
   15    2    3     -3.44      0.00
   16    2    3     -5.56      0.00
   17    2    3      0.96      0.00
   18    2    3      0.91      0.00
   19    2    3     -2.85      0.00
  -18    3    3     -0.27      0.00
  -17    3    3      0.88      0.00
  -16    3    3      4.39      0.00
  -15    3    3      2.94      0.00
  -14    3    3      4.38      0.00
  -13    3    3      0.09      0.00
  -12    3    3      0.99      0.00
  -11    3    3     -1.73      0.00
  -10    3    3      2.81      0.00
   -9    3    3    -13.68      0.00
   -8    3    3     -8.08      0.00
   -7    3    3     -2.07      0.00
   -6    3    3     11.03      0.00
   -5    3    3     63.47      0.00
   -4    3    3     31.86      0.00
   -3    3    3    -33.17      0.00
   -2    3    3     49.95      0.00
   -1    3    3      3.60      0.00
    0    3    3    -39.52      0.00
    1    3    3    -24.36      0.00
    2    3    3    -10.45      0.00
    3    3    3   -102.72      0.00
    4    3    3     38.77      0.00
    5    3    3     59.42      0.00
    6    3    3    -24.21      0.00
    7    3    3      4.19      0.00
    8    3    3     -2.21      0.00
    9    3    3     -4.54      0.00
   10    3    3      1.14      0.00
   11    3    3      6.90      0.00
   12    3    3     -5.70      0.00
   13    3    3      0.19      0.00
   14    3    3      6.64      0.00
   15    3    3      2.15      0.00
   16    3    3     -1.48      0.00
   17    3    3      1.82      0.00
   18    3    3      2.42      0.00
   19    3    3      1.51      0.00
  -18    4    3     -0.92      0.00
  -17    4    3     -3.17      0.00
  -16    4    3     -4.25      0.00
  -15    4    3      3.94      0.00
  -14    4    3      0.09      0.00
  -13    4    3      7.29      0.00
  -12    4    3     -0.80      0.00
  -11    4    3      1.13      0.00
  -10    4    3     -2.23      0.00
   -9    4    3     -2.31      0.00
   -8    4    3     -4.06      0.00
   -7    4    3     -7.15      0.00
   -6    4    3    -13.06      0.00
   -5    4    3      0.72      0.00
   -4    4    3     12.53      0.00
   -3    4    3     -4.39      0.00
   -2    4    3     26.56      0.00
   -1    4    3     41.74      0.00
    0    4    3   -104.19      0.00
    1    4    3     17.77      0.00
    2    4    3     36.93      0.00
    3    4    3   -107.28      0.00
    4    4    3    -29.85      0.00
    5    4    3     13.61      0.00
    6    4    3    -10.67      0.00
    7    4    3     -2.60      0.00
    8    4    3     41.71      0.00
    9    4    3     -0.34      0.00
   10    4    3    -21.41      0.00
   11    4    3     -6.68      0.00
   12    4    3      9.30      0.00
   13    4    3      2.55      0.00
   14    4    3      1.48      0.00
   15    4    3     -3.06      0.00
   16    4    3     -0.31      0.00
   17    4    3     -0.04      0.00
   18    4    3      3.34      0.00
   19    4    3     -0.49      0.00
  -17    5    3      0.36      0.00
  -16    5    3     -2.13      0.00
  -15    5    3      2.32      0.00
  -14    5    3      2.70      0.00
  -13    5    3     -6.72      0.00
  -12    5    3      0.26      0.00
  -11    5    3      9.19      0.00
  -10    5    3      1.63      0.00
   -9    5    3     -8.00      0.00
   -8    5    3      1.13      0.00
   -7    5    3    -17.30      0.00
   -6    5    3    -32.70      0.00
   -5    5    3      6.40      0.00
   -4    5    3    -18.84      0.00
   -3    5    3     -0.40      0.00
   -2    5    3     13.75      0.00
   -1    5    3    -72.08      0.00
    0    5    3    -23.78      0.00
    1    5    3    -10.38      0.00
    2    5    3     37.44      0.00
    3    5    3     30.63      0.00
    4    5    3   -132.61      0.00
    5    5    3     20.62      0.00
    6    5    3      7.82      0.00
    7    5    3    -26.66      0.00
    8    5    3     19.29      0.00
    9    5    3     20.68      0.00
   10    5    3     -3.87      0.00
   11    5    3     -0.39      0.00
   12    5    3      0.24      0.00
   13    5    3    -14.07      0.00
   14    5    3     -6.32      0.00
   15    5    3      4.95      0.00
   16    5    3     -7.72      0.00
   17    5    3      2.74      0.00
   18    5    3      0.23      0.00
   19    5    3     -4.35      0.00
  -17    6    3     -0.60      0.00
  -16    6    3     -5.68      0.00
  -15    6    3     -0.15      0.00
  -14    6    3      4.99      0.00
  -13    6    3    -11.21      0.00
  -12    6    3    -14.73      0.00
  -11    6    3     -2.55      0.00
  -10    6    3     -3.68      0.00
   -9    6    3     -1.15      0.00
   -8    6    3     22.21      0.00
   -7    6    3     -0.62      0.00
   -6    6    3     -5.29      0.00
   -5    6    3    -15.68      0.00
   -4    6    3     -9.39      0.00
   -3    6    3    -11.40      0.00
   -2    6    3    -23.62      0.00
   -1    6    3     -1.95      0.00
    0    6    3    -10.44      0.00
    1    6    3    -59.97      0.00
    2    6    3     -0.13      0.00
    3    6    3      6.44      0.00
    4    6    3     70.53      0.00
    5    6    3    -11.21      0.00
    6    6    3    -17.33      0.00
    7    6    3    -22.18      0.00
    8    6    3    -12.70      0.00
    9    6    3     10.05      0.00
   10    6    3     -6.86      0.00
   11    6    3    -15.11      0.00
   12    6    3     -9.73      0.00
   13    6    3     -4.63      0.00
   14    6    3     -2.17      0.00
   15    6    3      2.49      0.00
   16    6    3     -0.51      0.00
   17    6    3     -1.13      0.00
   18    6    3      3.27      0.00
   19    6    3     -3.01      0.00
  -16    7    3     -0.67      0.00
  -15    7    3     -1.60      0.00
  -14    7    3     -0.48      0.00
  -13    7    3      4.37      0.00
  -12    7    3      5.70      0.00
  -11    7    3      7.45      0.00
  -10    7    3    -10.86      0.00
   -9    7    3    -13.65      0.00
   -8    7    3     -5.99      0.00
   -7    7    3     33.67      0.00
   -6    7    3      2.51      0.00
   -5    7    3     -0.85      0.00
   -4    7    3      3.99      0.00
   -3    7    3    -11.61      0.00
   -2    7    3     10.98      0.00
   -1    7    3     20.61      0.00
    0    7    3    -45.45      0.00
    1    7    3    -17.46      0.00
    2    7    3    -80.75      0.00
    3    7    3     -8.65      0.00
    4    7    3     42.90      0.00
    5    7    3      5.35      0.00
    6    7    3    -17.86      0.00
    7    7    3     -8.21      0.00
    8    7    3     -7.77      0.00
    9    7    3    -23.41      0.00
   10    7    3     -3.15      0.00
   11    7    3      7.25      0.00
   12    7    3      0.08      0.00
   13    7    3      1.26      0.00
   14    7    3      3.66      0.00
   15    7    3      0.30      0.00
   16    7    3      4.89      0.00
   17    7    3     -1.87      0.00
   18    7    3      2.81      0.00
   19    7    3      1.42      0.00
  -16    8    3     -0.35      0.00
  -15    8    3     -0.16      0.00
  -14    8    3     -1.98      0.00
  -13    8    3      1.92      0.00
  -12    8    3      2.08      0.00
  -11    8    3     -3.63      0.00
  -10    8    3      7.30      0.00
   -9    8    3      3.31      0.00
   -8    8    3     -1.16      0.00
   -7    8    3    -10.05      0.00
   -6    8    3     -7.57      0.00
   -5    8    3     -9.69      0.00
   -4    8    3     13.06      0.00
   -3    8    3     -4.43      0.00
   -2    8    3    -18.32      0.00
   -1    8    3     -7.34      0.00
    0    8    3     45.49      0.00
    1    8    3     52.92      0.00
    2    8    3      6.83      0.00
    3    8    3    -31.29      0.00
    4    8    3    -13.47      0.00
    5    8    3     -7.08      0.00
    6    8    3     -4.59      0.00
    7    8    3     30.12      0.00
    8    8    3     -9.91      0.00
    9    8    3     -0.11      0.00
   10    8    3      8.38      0.00
   11    8    3     12.89      0.00
   12    8    3      5.11      0.00
   13    8    3     -2.02      0.00
   14    8    3     -1.60      0.00
   15    8    3      0.82      0.00
   16    8    3      1.70      0.00
   17    8    3      0.53      0.00
   18    8    3     -6.57      0.00
   19    8    3      1.40      0.00
  -15    9    3      0.09      0.00
  -14    9    3     -4.52      0.00
  -13    9    3     -0.37      0.00
  -12    9    3      6.66      0.00
  -11    9    3      2.12      0.00
  -10    9    3      5.73      0.00
   -9    9    3      4.43      0.00
   -8    9    3     -6.00      0.00
   -7    9    3      1.06      0.00
   -6    9    3      3.40      0.00
   -5    9    3      2.55      0.00
   -4    9    3     -4.81      0.00
   -3    9    3     -9.41      0.00
   -2    9    3     -3.29      0.00
   -1    9    3     22.40      0.00
    0    9    3     40.14      0.00
    1    9    3      4.71      0.00
    2    9    3      9.05      0.00
    3    9    3     19.05      0.00
    4    9    3     11.78      0.00
    5    9    3    -11.24      0.00
    6    9    3      4.52      0.00
    7    9    3    -16.89      0.00
    8    9    3     -1.09      0.00
    9    9    3      5.95      0.00
   10    9    3     10.87      0.00
   11    9    3     -3.89      0.00
   12    9    3      5.89      0.00
   13    9    3      8.00      0.00
   14    9    3      2.07      0.00
   15    9    3     -1.75      0.00
   16    9    3     -1.54      0.00
   17    9    3     -0.77      0.00
   18    9    3      1.64      0.00
   19    9    3     -0.92      0.00
  -15   10    3      2.16      0.00
  -14   10    3      0.81      0.00
  -13   10    3     -0.50      0.00
  -12   10    3      0.71      0.00
  -11   10    3      0.78      0.00
  -10   10    3     -6.87      0.00
   -9   10    3      2.28      0.00
   -8   10    3      4.76      0.00
   -7   10    3      1.70      0.00
   -6   10    3     11.27      0.00
   -5   10    3      9.41      0.00
   -4   10    3     -0.65      0.00
   -3   10    3     15.94      0.00
   -2   10    3    -16.73      0.00
   -1   10    3    -10.42      0.00
    0   10    3    -10.63      0.00
    1   10    3    -15.68      0.00
    2   10    3     18.91      0.00
    3   10    3     31.79      0.00
    4   10    3    -20.86      0.00
    5   10    3     -8.17      0.00
    6   10    3     21.70      0.00
    7   10    3     19.21      0.00
    8   10    3    -16.88      0.00
    9   10    3     -5.31      0.00
   10   10    3      2.79      0.00
   11   10    3     -2.18      0.00
   12   10    3      6.45      0.00
   13   10    3     10.87      0.00
   14   10    3     -1.66      0.00
   15   10    3     -2.40      0.00
   16   10    3      4.13      0.00
   17   10    3      2.44      0.00
   18   10    3      3.27      0.00
   19   10    3      1.82      0.00
  -14   11    3      1.08      0.00
  -13   11    3      3.20      0.00
  -12   11    3     -0.67      0.00
  -11   11    3     -1.41      0.00
  -10   11    3      5.96      0.00
   -9   11    3      3.34      0.00
   -8   11    3      1.22      0.00
   -7   11    3     -4.80      0.00
   -6   11    3     -8.37      0.00
   -5   11    3     -2.09      0.00
   -4   11    3     12.42      0.00
   -3   11    3      0.23      0.00
   -2   11    3      9.08      0.00
   -1   11    3     -1.49      0.00
    0   11    3     -7.89      0.00
    1   11    3    -10.82      0.00
    2   11    3     -1.64      0.00
    3   11    3     -8.79      0.00
    4   11    3    -16.65      0.00
    5   11    3     -6.89      0.00
    6   11    3      0.75      0.00
    7   11    3      3.37      0.00
    8   11    3      1.59      0.00
    9   11    3      7.12      0.00
   10   11    3     11.77      0.00
   11   11    3     -8.02      0.00
   12   11    3    -18.41      0.00
   13   11    3     -0.24      0.00
   14   11    3      1.22      0.00
   15   11    3      1.63      0.00
   16   11    3      0.89      0.00
   17   11    3     -2.64      0.00
   18   11    3     -2.72      0.00
   19   11    3      3.78      0.00
  -13   12    3     -0.27      0.00
  -12   12    3     -3.63      0.00
  -11   12    3     -3.40      0.00
  -10   12    3      2.51      0.00
   -9   12    3     -1.89      0.00
   -8   12    3    -15.48      0.00
   -7   12    3      3.20      0.00
   -6   12    3     -0.38      0.00
   -5   12    3     -9.03      0.00
   -4   12    3     -6.23      0.00
   -3   12    3     -6.31      0.00
   -2   12    3      1.52      0.00
   -1   12    3     12.88      0.00
    0   12    3      4.01      0.00
    1   12    3     -3.26      0.00
    2   12    3     -1.11      0.00
    3   12    3     -5.05      0.00
    4   12    3     -7.50      0.00
    5   12    3     -3.92      0.00
    6   12    3      2.21      0.00
    7   12    3     -9.16      0.00
    8   12    3      6.32      0.00
    9   12    3      6.65      0.00
   10   12    3      1.49      0.00
   11   12    3     -2.31      0.00
   12   12    3      3.29      0.00
   13   12    3     -6.88      0.00
   14   12    3      0.65      0.00
   15   12    3     -3.62      0.00
   16   12    3     -1.98      0.00
   17   12    3     -0.84      0.00
   18   12    3     -1.72      0.00
  -13   13    3      1.02      0.00
  -12   13    3     -1.53      0.00
  -11   13    3     -7.34      0.00
  -10   13    3     -2.79      0.00
   -9   13    3     -2.18      0.00
   -8   13    3      2.76      0.00
   -7   13    3      3.72      0.00
   -6   13    3      2.87      0.00
   -5   13    3     -2.40      0.00
   -4   13    3     -5.77      0.00
   -3   13    3      7.27      0.00
   -2   13    3     -0.64      0.00
   -1   13    3    -15.23      0.00
    0   13    3    -14.68      0.00
    1   13    3      2.09      0.00
    2   13    3      2.36      0.00
    3   13    3     10.34      0.00
    4   13    3      1.65      0.00
    5   13    3     -2.01      0.00
    6   13    3     -2.33      0.00
    7   13    3    -14.18      0.00
    8   13    3     -9.14      0.00
    9   13    3      0.72      0.00
   10   13    3    -16.92      0.00
   11   13    3      0.48      0.00
   12   13    3      5.38      0.00
   13   13    3     -1.80      0.00
   14   13    3     -5.79      0.00
   15   13    3      2.41      0.00
   16   13    3      2.39      0.00
   17   13    3     -4.77      0.00
   18   13    3     -2.03      0.00
  -12   14    3     -1.65      0.00
  -11   14    3      0.71      0.00
  -10   14    3     -0.96      0.00
   -9   14    3     -0.96      0.00
   -8   14    3      2.72      0.00
   -7   14    3     -2.17      0.00
   -6   14    3     -0.34      0.00
   -5   14    3      1.17      0.00
   -4   14    3      4.70      0.00
   -3   14    3     -7.65      0.00
   -2   14    3      1.12      0.00
   -1   14    3    -10.59      0.00
    0   14    3    -15.42      0.00
    1   14    3     -3.26      0.00
    2   14    3     -6.94      0.00
    3   14    3    -22.84      0.00
    4   14    3      8.64      0.00
    5   14    3     13.12      0.00
    6   14    3     -5.71      0.00
    7   14    3     -0.34      0.00
    8   14    3      0.84      0.00
    9   14    3     -8.64      0.00
   10   14    3      1.36      0.00
   11   14    3     -1.26      0.00
   12   14    3      1.18      0.00
   13   14    3      0.07      0.00
   14   14    3     -1.02      0.00
   15   14    3     -2.57      0.00
   16   14    3      1.32      0.00
   17   14    3      6.11      0.00
  -11   15    3      2.85      0.00
  -10   15    3     -0.29      0.00
   -9   15    3     -1.51      0.00
   -8   15    3     -1.05      0.00
   -7   15    3     -0.33      0.00
   -6   15    3     -1.42      0.00
   -5   15    3     -1.26      0.00
   -4   15    3     -9.97      0.00
   -3   15    3      0.23      0.00
   -2   15    3      1.43      0.00
   -1   15    3      7.44      0.00
    0   15    3      1.98      0.00
    1   15    3     -7.18      0.00
    2   15    3     -2.39      0.00
    3   15    3     -2.61      0.00
    4   15    3     -0.48      0.00
    5   15    3      6.56      0.00
    6   15    3     -9.32      0.00
    7   15    3      9.41      0.00
    8   15    3     20.91      0.00
    9   15    3     -6.03      0.00
   10   15    3     -5.97      0.00
   11   15    3     -0.67      0.00
   12   15    3     -5.54      0.00
   13   15    3     -0.35      0.00
   14   15    3      2.94      0.00
   15   15    3     -4.89      0.00
   16   15    3     -4.77      0.00
   17   15    3      3.48      0.00
  -10   16    3     -1.48      0.00
   -9   16    3      1.45      0.00
   -8   16    3      1.94      0.00
   -7   16    3     -2.44      0.00
   -6   16    3     -0.86      0.00
   -5   16    3     -0.70      0.00
   -4   16    3      2.53      0.00
   -3   16    3     -2.61      0.00
   -2   16    3     -5.44      0.00
   -1   16    3      1.00      0.00
    0   16    3      8.43      0.00
    1   16    3     10.18      0.00
    2   16    3      7.95      0.00
    3   16    3      2.27      0.00
    4   16    3     -0.74      0.00
    5   16    3     -1.74      0.00
    6   16    3     -2.30      0.00
    7   16    3     -5.87      0.00
    8   16    3     -3.44      0.00
    9   16    3     -4.23      0.00
   10   16    3     -1.14      0.00
   11   16    3     12.01      0.00
   12   16    3      1.55      0.00
   13   16    3     -2.48      0.00
   14   16    3      4.21      0.00
   15   16    3      2.44      0.00
   16   16    3     -2.63      0.00
   -9   17    3      5.52      0.00
   -8   17    3      3.28      0.00
   -7   17    3     -3.03      0.00
   -6   17    3     -0.15      0.00
   -5   17    3      1.46      0.00
   -4   17    3      2.54      0.00
   -3   17    3      0.27      0.00
   -2   17    3      3.24      0.00
   -1   17    3      1.51      0.00
    0   17    3      4.36      0.00
    1   17    3     -1.27      0.00
    2   17    3      0.31      0.00
    3   17    3      9.66      0.00
    4   17    3      3.87      0.00
    5   17    3     -5.70      0.00
    6   17    3      0.87      0.00
    7   17    3     -0.92      0.00
    8   17    3     -0.95      0.00
    9   17    3      0.02      0.00
   10   17    3      2.78      0.00
   11   17    3      2.99      0.00
   12   17    3      0.35      0.00
   13   17    3      0.36      0.00
   14   17    3      2.76      0.00
   15   17    3      3.90      0.00
   16   17    3      1.03      0.00
   -7   18    3     -1.14      0.00
   -6   18    3     -1.01      0.00
   -5   18    3      4.03      0.00
   -4   18    3     -3.23      0.00
   -3   18    3      0.30      0.00
   -2   18    3      4.07      0.00
   -1   18    3      1.64      0.00
    0   18    3     -0.58      0.00
    1   18    3      0.54      0.00
    2   18    3     -6.59      0.00
    3   18    3      1.69      0.00
    4   18    3     -0.81      0.00
    5   18    3     -3.88      0.00
    6   18    3      5.44      0.00
    7   18    3     10.38      0.00
    8   18    3     -3.87      0.00
    9   18    3      2.75      0.00
   10   18    3      5.01      0.00
   11   18    3     -3.48      0.00
   12   18    3      0.75      0.00
   13   18    3      4.06      0.00
   14   18    3      1.09      0.00
   15   18    3     -2.49      0.00
   -6   19    3     -0.06      0.00
   -5   19    3     -0.44      0.00
   -4   19    3      0.12      0.00
   -3   19    3      0.67      0.00
   -2   19    3      1.92      0.00
   -1   19    3      1.74      0.00
    0   19    3      0.88      0.00
    1   19    3     -3.36      0.00
    2   19    3      3.08      0.00
    3   19    3     -2.35      0.00
    4   19    3     -2.76      0.00
    5   19    3     -3.74      0.00
    6   19    3      0.65      0.00
    7   19    3      5.39      0.00
    8   19    3     -0.78      0.00
    9   19    3      2.64      0.00
   10   19    3      6.18      0.00
   11   19    3     -2.56      0.00
   12   19    3     -5.40      0.00
   13   19    3     -0.18      0.00
   14   19    3     -2.41      0.00
   -4   20    3      1.15      0.00
   -3   20    3     -0.24      0.00
   -2   20    3     -5.10      0.00
   -1   20    3      0.03      0.00
    0   20    3      1.66      0.00
    1   20    3     -2.98      0.00
    2   20    3     -2.12      0.00
    3   20    3     -0.13      0.00
    4   20    3      0.62      0.00
    5   20    3      3.44      0.00
    6   20    3     -0.98      0.00
    7   20    3    -12.19      0.00
    8   20    3     -2.57      0.00
    9   20    3      2.57      0.00
   10   20    3     -2.20      0.00
   11   20    3     -1.46      0.00
   12   20    3      0.25      0.00
   -2   21    3      0.16      0.00
   -1   21    3     -5.05      0.00
    0   21    3     -1.25      0.00
    1   21    3     -3.08      0.00
    2   21    3     -2.52      0.00
    3   21    3     -1.32      0.00
    4   21    3     -6.47      0.00
    5   21    3      4.06      0.00
    6   21    3      4.48      0.00
    7   21    3      1.75      0.00
    8   21    3     -0.08      0.00
    9   21    3      0.44      0.00
   10   21    3     -4.86      0.00
    2   22    3     -1.79      0.00
    3   22    3     -4.27      0.00
    4   22    3      3.10      0.00
    5   22    3      3.06      0.00
    6   22    3      3.69      0.00
    7   22    3     -1.03      0.00
   -8  -19    4      1.08      0.00
   -7  -19    4     -0.92      0.00
   -6  -19    4     -6.32      0.00
   -5  -19    4     -1.37      0.00
   -4  -19    4     -0.89      0.00
   -3  -19    4     -1.70      0.00
   -2  -19    4      1.16      0.00
   -1  -19    4     -0.07      0.00
  -11  -18    4     -1.94      0.00
  -10  -18    4      0.86      0.00
   -9  -18    4     -2.33      0.00
   -8  -18    4     -2.03      0.00
   -7  -18    4      1.78      0.00
   -6  -18    4      3.01      0.00
   -5  -18    4      0.79      0.00
   -4  -18    4      0.81      0.00
   -3  -18    4      2.58      0.00
   -2  -18    4      2.17      0.00
   -1  -18    4     -3.23      0.00
    0  -18    4      3.33      0.00
    1  -18    4     -0.40      0.00
    2  -18    4     -3.99      0.00
  -12  -17    4      2.68      0.00
  -10  -17    4     -3.72      0.00
   -9  -17    4     -0.28      0.00
   -8  -17    4      1.61      0.00
   -7  -17    4      2.81      0.00
   -6  -17    4     -2.08      0.00
   -5  -17    4     -2.16      0.00
   -4  -17    4      1.66      0.00
   -3  -17    4      1.86      0.00
   -2  -17    4     -7.01      0.00
   -1  -17    4     -2.67      0.00
    0  -17    4     -3.33      0.00
    1  -17    4     -1.78      0.00
    2  -17    4     -1.09      0.00
    3  -17    4     -1.21      0.00
    4  -17    4     -2.33      0.00
    5  -17    4     -1.07      0.00
  -14  -16    4      2.01      0.00
  -13  -16    4      0.32      0.00
  -12  -16    4     -6.45      0.00
  -11  -16    4     -0.06      0.00
  -10  -16    4     -0.57      0.00
   -9  -16    4     -7.06      0.00
   -8  -16    4      0.32      0.00
   -7  -16    4     -0.25      0.00
   -6  -16    4     -6.21      0.00
   -5  -16    4      1.28      0.00
   -4  -16    4      4.88      0.00
   -3  -16    4     -7.64      0.00
   -2  -16    4     -2.64      0.00
   -1  -16    4      5.74      0.00
    0  -16    4      1.53      0.00
    1  -16    4     -7.16      0.00
    2  -16    4     -1.98      0.00
    3  -16    4      0.19      0.00
    4  -16    4      1.69      0.00
    5  -16    4     -3.62      0.00
    6  -16    4      2.65      0.00
  -15  -15    4      1.55      0.00
  -14  -15    4     -2.50      0.00
  -13  -15    4      1.23      0.00
  -12  -15    4     -0.91      0.00
  -11  -15    4     -2.14      0.00
  -10  -15    4      3.50      0.00
   -9  -15    4     -2.07      0.00
   -8  -15    4     -0.55      0.00
   -7  -15    4      9.62      0.00
   -6  -15    4     -6.20      0.00
   -5  -15    4     -0.18      0.00
   -4  -15    4      8.57      0.00
   -3  -15    4     -5.25      0.00
   -2  -15    4     -7.18      0.00
   -1  -15    4      3.05      0.00
    0  -15    4     -0.33      0.00
    1  -15    4     -5.68      0.00
    2  -15    4      5.78      0.00
    3  -15    4      3.92      0.00
    4  -15    4      0.22      0.00
    5  -15    4      0.06      0.00
    6  -15    4      0.11      0.00
    7  -15    4      2.30      0.00
    8  -15    4     -1.45      0.00
  -15  -14    4     -1.43      0.00
  -14  -14    4      0.64      0.00
  -13  -14    4     -0.06      0.00
  -12  -14    4      2.64      0.00
  -11  -14    4     -2.45      0.00
  -10  -14    4      1.63      0.00
   -9  -14    4      7.77      0.00
   -8  -14    4     -0.02      0.00
   -7  -14    4      2.84      0.00
   -6  -14    4      5.35      0.00
   -5  -14    4     -5.29      0.00
   -4  -14    4      1.92      0.00
   -3  -14    4      4.49      0.00
   -2  -14    4     -5.90      0.00
   -1  -14    4      6.64      0.00
    0  -14    4      0.96      0.00
    1  -14    4     -0.80      0.00
    2  -14    4      4.84      0.00
    3  -14    4      5.17      0.00
    4  -14    4     -2.39      0.00
    5  -14    4      2.07      0.00
    6  -14    4      1.19      0.00
    7  -14    4     -5.69      0.00
    8  -14    4      0.39      0.00
    9  -14    4      2.50      0.00
  -16  -13    4     -2.96      0.00
  -15  -13    4     -0.78      0.00
  -14  -13    4      4.28      0.00
  -13  -13    4      2.50      0.00
  -12  -13    4     -0.18      0.00
  -11  -13    4      2.71      0.00
  -10  -13    4      3.86      0.00
   -9  -13    4      5.03      0.00
   -8  -13    4      1.27      0.00
   -7  -13    4     -8.03      0.00
   -6  -13    4      8.93      0.00
   -5  -13    4      2.94      0.00
   -4  -13    4     -7.79      0.00
   -3  -13    4      0.92      0.00
   -2  -13    4     13.29      0.00
   -1  -13    4     -1.62      0.00
    0  -13    4      1.74      0.00
    1  -13    4      2.81      0.00
    2  -13    4     -5.40      0.00
    3  -13    4      0.23      0.00
    4  -13    4      2.50      0.00
    5  -13    4     -0.91      0.00
    6  -13    4      4.38      0.00
    7  -13    4      2.19      0.00
    8  -13    4      1.06      0.00
    9  -13    4      7.07      0.00
   10  -13    4      3.69      0.00
  -17  -12    4      1.88      0.00
  -16  -12    4      5.81      0.00
  -15  -12    4     -0.72      0.00
  -14  -12    4      1.23      0.00
  -13  -12    4      2.43      0.00
  -12  -12    4      0.81      0.00
  -11  -12    4      0.59      0.00
  -10  -12    4     -5.84      0.00
   -9  -12    4     -0.03      0.00
   -8  -12    4      1.71      0.00
   -7  -12    4      0.15      0.00
   -6  -12    4      5.31      0.00
   -5  -12    4     11.51      0.00
   -4  -12    4    -15.42      0.00
   -3  -12    4     -0.35      0.00
   -2  -12    4     14.19      0.00
   -1  -12    4     -1.26      0.00
    0  -12    4      2.73      0.00
    1  -12    4     18.45      0.00
    2  -12    4      6.38      0.00
    3  -12    4     -0.93      0.00
    4  -12    4      5.10      0.00
    5  -12    4      1.13      0.00
    6  -12    4     -4.72      0.00
    7  -12    4      3.15      0.00
    8  -12    4     -3.74      0.00
    9  -12    4     -4.28      0.00
   10  -12    4      5.88      0.00
   11  -12    4      2.72      0.00
  -17  -11    4     -5.63      0.00
  -16  -11    4     -4.27      0.00
  -15  -11    4      5.37      0.00
  -14  -11    4      4.50      0.00
  -13  -11    4      1.77      0.00
  -12  -11    4      2.25      0.00
  -11  -11    4     -2.16      0.00
  -10  -11    4      7.31      0.00
   -9  -11    4     -1.20      0.00
   -8  -11    4     -0.13      0.00
   -7  -11    4     -6.67      0.00
   -6  -11    4     -0.14      0.00
   -5  -11    4     14.71      0.00
   -4  -11    4     -1.30      0.00
   -3  -11    4     -0.15      0.00
   -2  -11    4     12.37      0.00
   -1  -11    4     -4.72      0.00
    0  -11    4      4.46      0.00
    1  -11    4     11.36      0.00
    2  -11    4     -2.69      0.00
    3  -11    4    -19.72      0.00
    4  -11    4     -0.87      0.00
    5  -11    4      7.72      0.00
    6  -11    4     -6.34      0.00
    7  -11    4      3.38      0.00
    8  -11    4      1.65      0.00
    9  -11    4     -4.85      0.00
   10  -11    4      1.94      0.00
   11  -11    4      3.24      0.00
   12  -11    4     -5.03      0.00
  -18  -10    4      0.04      0.00
  -17  -10    4     -3.60      0.00
  -16  -10    4     -4.05      0.00
  -15  -10    4      5.19      0.00
  -14  -10    4     -3.33      0.00
  -13  -10    4      1.39      0.00
  -12  -10    4      6.87      0.00
  -11  -10    4      3.02      0.00
  -10  -10    4     -0.79      0.00
   -9  -10    4      3.52      0.00
   -8  -10    4    -10.84      0.00
   -7  -10    4     -3.04      0.00
   -6  -10    4      2.05      0.00
   -5  -10    4    -13.27      0.00
   -4  -10    4      7.50      0.00
   -3  -10    4      2.52      0.00
   -2  -10    4    -11.36      0.00
   -1  -10    4     -1.79      0.00
    0  -10    4    -14.02      0.00
    1  -10    4      0.50      0.00
    2  -10    4     -6.23      0.00
    3  -10    4    -14.61      0.00
    4  -10    4      8.48      0.00
    5  -10    4      3.42      0.00
    6  -10    4     -1.09      0.00
    7  -10    4      2.93      0.00
    8  -10    4     10.22      0.00
    9  -10    4     -7.13      0.00
   10  -10    4     -5.58      0.00
   11  -10    4     -2.37      0.00
   12  -10    4     -1.00      0.00
   13  -10    4      1.23      0.00
  -18   -9    4      3.25      0.00
  -17   -9    4      2.97      0.00
  -16   -9    4      2.29      0.00
  -15   -9    4      0.83      0.00
  -14   -9    4     -2.04      0.00
  -13   -9    4    -11.82      0.00
  -12   -9    4      0.76      0.00
  -11   -9    4     -2.04      0.00
  -10   -9    4    -10.14      0.00
   -9   -9    4      4.62      0.00
   -8   -9    4     -5.60      0.00
   -7   -9    4     -0.37      0.00
   -6   -9    4    -13.38      0.00
   -5   -9    4    -12.56      0.00
   -4   -9    4      8.98      0.00
   -3   -9    4      6.71      0.00
   -2   -9    4    -11.60      0.00
   -1   -9    4    -21.19      0.00
    0   -9    4     -3.41      0.00
    1   -9    4     16.65      0.00
    2   -9    4      1.84      0.00
    3   -9    4      5.75      0.00
    4   -9    4    -16.57      0.00
    5   -9    4    -11.07      0.00
    6   -9    4     -0.06      0.00
    7   -9    4      3.94      0.00
    8   -9    4     -0.50      0.00
    9   -9    4      1.83      0.00
   10   -9    4     -5.55      0.00
   11   -9    4     -0.49      0.00
   12   -9    4      3.67      0.00
   13   -9    4     -5.70      0.00
   14   -9    4     -6.89      0.00
  -18   -8    4     -1.10      0.00
  -17   -8    4      3.46      0.00
  -16   -8    4      2.91      0.00
  -15   -8    4     -1.79      0.00
  -14   -8    4      2.91      0.00
  -13   -8    4     -3.80      0.00
  -12   -8    4    -12.82      0.00
  -11   -8    4     -7.53      0.00
  -10   -8    4     -8.59      0.00
   -9   -8    4    -11.69      0.00
   -8   -8    4     20.07      0.00
   -7   -8    4      0.84      0.00
   -6   -8    4     -2.02      0.00
   -5   -8    4     -0.41      0.00
   -4   -8    4      4.93      0.00
   -3   -8    4      6.26      0.00
   -2   -8    4     -3.57      0.00
   -1   -8    4     -1.15      0.00
    0   -8    4      0.58      0.00
    1   -8    4    -35.19      0.00
    2   -8    4     -0.71      0.00
    3   -8    4     21.68      0.00
    4   -8    4     13.75      0.00
    5   -8    4     -8.85      0.00
    6   -8    4     -1.82      0.00
    7   -8    4     -8.87      0.00
    8   -8    4     -6.89      0.00
    9   -8    4      4.44      0.00
   10   -8    4     -2.24      0.00
   11   -8    4     -7.89      0.00
   12   -8    4      0.23      0.00
   13   -8    4      2.73      0.00
   14   -8    4      1.15      0.00
  -19   -7    4      4.57      0.00
  -18   -7    4     -8.08      0.00
  -17   -7    4     -4.79      0.00
  -16   -7    4      3.10      0.00
  -15   -7    4     -1.22      0.00
  -14   -7    4     -4.80      0.00
  -13   -7    4      9.96      0.00
  -12   -7    4     -1.72      0.00
  -11   -7    4      8.86      0.00
  -10   -7    4     13.10      0.00
   -9   -7    4     -2.98      0.00
   -8   -7    4     -0.60      0.00
   -7   -7    4     21.67      0.00
   -6   -7    4     -2.28      0.00
   -5   -7    4     -3.91      0.00
   -4   -7    4      0.99      0.00
   -3   -7    4     -8.20      0.00
   -2   -7    4    -11.49      0.00
   -1   -7    4     28.14      0.00
    0   -7    4     10.57      0.00
    1   -7    4    -22.27      0.00
    2   -7    4     -9.87      0.00
    3   -7    4      5.24      0.00
    4   -7    4     -9.18      0.00
    5   -7    4      3.85      0.00
    6   -7    4      4.20      0.00
    7   -7    4     -1.91      0.00
    8   -7    4     -6.51      0.00
    9   -7    4     -2.53      0.00
   10   -7    4      6.22      0.00
   11   -7    4      0.93      0.00
   12   -7    4     -2.01      0.00
   13   -7    4      5.37      0.00
   14   -7    4      3.24      0.00
   15   -7    4      2.15      0.00
  -19   -6    4      1.73      0.00
  -18   -6    4      5.28      0.00
  -17   -6    4      0.48      0.00
  -16   -6    4     -1.78      0.00
  -15   -6    4     -3.44      0.00
  -14   -6    4      0.36      0.00
  -13   -6    4      9.60      0.00
  -12   -6    4     12.33      0.00
  -11   -6    4     -6.10      0.00
  -10   -6    4      9.77      0.00
   -9   -6    4     15.44      0.00
   -8   -6    4      1.99      0.00
   -7   -6    4      8.09      0.00
   -6   -6    4     -2.29      0.00
   -5   -6    4    -19.07      0.00
   -4   -6    4      0.84      0.00
   -3   -6    4     -5.73      0.00
   -2   -6    4    -18.19      0.00
   -1   -6    4     -2.10      0.00
    0   -6    4     -2.42      0.00
    1   -6    4     -6.39      0.00
    2   -6    4     25.98      0.00
    3   -6    4     17.51      0.00
    4   -6    4     -3.38      0.00
    5   -6    4      2.71      0.00
    6   -6    4      8.39      0.00
    7   -6    4     15.70      0.00
    8   -6    4      0.60      0.00
    9   -6    4      4.15      0.00
   10   -6    4      8.42      0.00
   11   -6    4      2.56      0.00
   12   -6    4      0.20      0.00
   13   -6    4     -0.45      0.00
   14   -6    4      3.18      0.00
   15   -6    4      1.61      0.00
   16   -6    4     -0.40      0.00
  -19   -5    4     -0.60      0.00
  -18   -5    4     -0.46      0.00
  -17   -5    4      5.59      0.00
  -16   -5    4      0.18      0.00
  -15   -5    4     -3.11      0.00
  -14   -5    4     -2.01      0.00
  -13   -5    4     -3.55      0.00
  -12   -5    4      0.30      0.00
  -11   -5    4     -3.53      0.00
  -10   -5    4      8.29      0.00
   -9   -5    4     17.75      0.00
   -8   -5    4     -2.95      0.00
   -7   -5    4      5.65      0.00
   -6   -5    4     17.08      0.00
   -5   -5    4      9.09      0.00
   -4   -5    4     -7.73      0.00
   -3   -5    4    -16.47      0.00
   -2   -5    4     26.41      0.00
   -1   -5    4     19.79      0.00
    0   -5    4     35.22      0.00
    1   -5    4     46.94      0.00
    2   -5    4     15.65      0.00
    3   -5    4     12.84      0.00
    4   -5    4     24.07      0.00
    5   -5    4      4.88      0.00
    6   -5    4      5.00      0.00
    7   -5    4    -13.45      0.00
    8   -5    4     -8.03      0.00
    9   -5    4     -1.03      0.00
   10   -5    4      6.58      0.00
   11   -5    4      7.28      0.00
   12   -5    4      2.74      0.00
   13   -5    4     -3.28      0.00
   14   -5    4     -3.04      0.00
   15   -5    4     -1.66      0.00
   16   -5    4      1.44      0.00
  -19   -4    4     -2.27      0.00
  -18   -4    4     -1.99      0.00
  -17   -4    4      1.33      0.00
  -16   -4    4     -0.22      0.00
  -15   -4    4      0.70      0.00
  -14   -4    4      0.57      0.00
  -13   -4    4      2.94      0.00
  -12   -4    4      5.84      0.00
  -11   -4    4      7.01      0.00
  -10   -4    4     -9.19      0.00
   -9   -4    4     -8.38      0.00
   -8   -4    4     -4.31      0.00
   -7   -4    4      1.76      0.00
   -6   -4    4     31.91      0.00
   -5   -4    4     27.52      0.00
   -4   -4    4     -2.49      0.00
   -3   -4    4     39.86      0.00
   -2   -4    4     66.48      0.00
   -1   -4    4     28.44      0.00
    0   -4    4    -49.78      0.00
    1   -4    4      6.71      0.00
    2   -4    4    -11.94      0.00
    3   -4    4    -39.90      0.00
    4   -4    4    -14.98      0.00
    5   -4    4      4.68      0.00
    6   -4    4      2.87      0.00
    7   -4    4      7.14      0.00
    8   -4    4     12.81      0.00
    9   -4    4     -5.50      0.00
   10   -4    4    -20.73      0.00
   11   -4    4      5.69      0.00
   12   -4    4      7.85      0.00
   13   -4    4      2.95      0.00
   14   -4    4      4.69      0.00
   15   -4    4      0.18      0.00
   16   -4    4      1.58      0.00
   17   -4    4      4.34      0.00
  -19   -3    4      1.05      0.00
  -18   -3    4      3.37      0.00
  -17   -3    4     -1.36      0.00
  -16   -3    4     -2.15      0.00
  -15   -3    4      1.08      0.00
  -14   -3    4      4.15      0.00
  -13   -3    4     -5.75      0.00
  -12   -3    4     -1.11      0.00
  -11   -3    4      9.32      0.00
  -10   -3    4     -0.01      0.00
   -9   -3    4     -2.11      0.00
   -8   -3    4      9.64      0.00
   -7   -3    4    -21.12      0.00
   -6   -3    4     -1.67      0.00
   -5   -3    4     36.01      0.00
   -4   -3    4     12.72      0.00
   -3   -3    4    -45.56      0.00
   -2   -3    4     -5.46      0.00
   -1   -3    4    -17.82      0.00
    0   -3    4      6.45      0.00
    1   -3    4     10.56      0.00
    2   -3    4      5.51      0.00
    3   -3    4    -25.98      0.00
    4   -3    4    -16.04      0.00
    5   -3    4     29.07      0.00
    6   -3    4    -18.16      0.00
    7   -3    4    -14.79      0.00
    8   -3    4     31.62      0.00
    9   -3    4     11.38      0.00
   10   -3    4     -3.14      0.00
   11   -3    4      2.26      0.00
   12   -3    4     -6.35      0.00
   13   -3    4     -0.25      0.00
   14   -3    4      4.89      0.00
   15   -3    4     -1.66      0.00
   16   -3    4     -1.56      0.00
   17   -3    4     -2.03      0.00
  -19   -2    4     -1.29      0.00
  -18   -2    4      1.55      0.00
  -17   -2    4     -0.31      0.00
  -16   -2    4     -6.11      0.00
  -15   -2    4      4.05      0.00
  -14   -2    4      2.56      0.00
  -13   -2    4    -13.93      0.00
  -12   -2    4     -4.12      0.00
  -11   -2    4     12.16      0.00
  -10   -2    4     -0.92      0.00
   -9   -2    4     -0.97      0.00
   -8   -2    4      0.45      0.00
   -7   -2    4    -12.94      0.00
   -6   -2    4    -35.36      0.00
   -5   -2    4    -10.64      0.00
   -4   -2    4     -5.66      0.00
   -3   -2    4     20.84      0.00
   -2   -2    4    -38.61      0.00
   -1   -2    4    -39.92      0.00
    0   -2    4      9.07      0.00
    1   -2    4      1.37      0.00
    2   -2    4     35.61      0.00
    3   -2    4    -18.29      0.00
    4   -2    4      2.12      0.00
    5   -2    4      5.69      0.00
    6   -2    4    -11.20      0.00
    7   -2    4     -5.24      0.00
    8   -2    4      4.15      0.00
    9   -2    4      3.98      0.00
   10   -2    4      1.00      0.00
   11   -2    4     -9.93      0.00
   12   -2    4     -0.35      0.00
   13   -2    4     -5.96      0.00
   14   -2    4     -6.98      0.00
   15   -2    4     -0.16      0.00
   16   -2    4     -1.36      0.00
   17   -2    4      0.49      0.00
   18   -2    4     -1.27      0.00
  -19   -1    4     -0.03      0.00
  -18   -1    4     -0.07      0.00
  -17   -1    4      2.02      0.00
  -16   -1    4      2.73      0.00
  -15   -1    4      4.08      0.00
  -14   -1    4      3.44      0.00
  -13   -1    4     -5.90      0.00
  -12   -1    4    -12.96      0.00
  -11   -1    4     -5.32      0.00
  -10   -1    4    -11.71      0.00
   -9   -1    4    -25.94      0.00
   -8   -1    4     11.28      0.00
   -7   -1    4     16.10      0.00
   -6   -1    4     11.26      0.00
   -5   -1    4     16.72      0.00
   -4   -1    4     10.07      0.00
   -3   -1    4     29.67      0.00
   -2   -1    4    -12.25      0.00
   -1   -1    4    -23.09      0.00
    0   -1    4    -28.46      0.00
    1   -1    4    -14.57      0.00
    2   -1    4    -29.90      0.00
    3   -1    4     38.33      0.00
    4   -1    4     15.25      0.00
    5   -1    4     -0.34      0.00
    6   -1    4     12.15      0.00
    7   -1    4     -4.04      0.00
    8   -1    4    -37.18      0.00
    9   -1    4    -10.82      0.00
   10   -1    4     -5.80      0.00
   11   -1    4     -4.45      0.00
   12   -1    4      1.43      0.00
   13   -1    4     -4.26      0.00
   14   -1    4     -3.14      0.00
   15   -1    4      4.47      0.00
   16   -1    4      5.98      0.00
   17   -1    4     -2.96      0.00
   18   -1    4      0.56      0.00
  -19    0    4      4.13      0.00
  -18    0    4     -0.35      0.00
  -17    0    4     -2.44      0.00
  -16    0    4     -1.99      0.00
  -15    0    4     -5.78      0.00
  -14    0    4      3.40      0.00
  -13    0    4     13.29      0.00
  -12    0    4     -1.14      0.00
  -11    0    4    -14.83      0.00
  -10    0    4      1.92      0.00
   -9    0    4      7.95      0.00
   -8    0    4     -2.39      0.00
   -7    0    4     22.78      0.00
   -6    0    4    -13.96      0.00
   -5    0    4    -33.15      0.00
   -4    0    4     76.48      0.00
   -3    0    4     26.51      0.00
   -2    0    4     22.42      0.00
   -1    0    4      3.93      0.00
    0    0    4     -6.16      0.00
    1    0    4    -54.71      0.00
    2    0    4    -65.42      0.00
    3    0    4      0.06      0.00
    4    0    4     10.13      0.00
    5    0    4    -49.44      0.00
    6    0    4     -7.23      0.00
    7    0    4     10.81      0.00
    8    0    4     -1.74      0.00
    9    0    4     -9.27      0.00
   10    0    4      3.94      0.00
   11    0    4     -1.98      0.00
   12    0    4     -4.39      0.00
   13    0    4      7.42      0.00
   14    0    4     -0.47      0.00
   15    0    4     -3.93      0.00
   16    0    4      0.51      0.00
   17    0    4      2.43      0.00
   18    0    4      0.00      0.00
  -18    1    4     -1.55      0.00
  -17    1    4     -0.66      0.00
  -16    1    4      7.86      0.00
  -15    1    4     -2.65      0.00
  -14    1    4    -13.50      0.00
  -13    1    4     -2.94      0.00
  -12    1    4      6.28      0.00
  -11    1    4      3.96      0.00
  -10    1    4      6.23      0.00
   -9    1    4      2.80      0.00
   -8    1    4    -17.54      0.00
   -7    1    4      9.26      0.00
   -6    1    4     28.09      0.00
   -5    1    4     -8.25      0.00
   -4    1    4    -65.99      0.00
   -3    1    4    -32.71      0.00
   -2    1    4    -23.05      0.00
   -1    1    4     31.19      0.00
    0    1    4     90.80      0.00
    1    1    4     20.66      0.00
    2    1    4    -17.22      0.00
    3    1    4     52.96      0.00
    4    1    4    -10.21      0.00
    5    1    4    -12.23      0.00
    6    1    4     23.58      0.00
    7    1    4      5.04      0.00
    8    1    4      7.89      0.00
    9    1    4      0.90      0.00
   10    1    4      9.12      0.00
   11    1    4     11.12      0.00
   12    1    4      1.47      0.00
   13    1    4     -2.45      0.00
   14    1    4      2.17      0.00
   15    1    4     -6.89      0.00
   16    1    4     -4.31      0.00
   17    1    4     -1.38      0.00
   18    1    4     -2.17      0.00
  -18    2    4      1.67      0.00
  -17    2    4     -0.72      0.00
  -16    2    4      3.02      0.00
  -15    2    4     -1.97      0.00
  -14    2    4     -5.84      0.00
  -13    2    4      0.54      0.00
  -12    2    4      8.52      0.00
  -11    2    4     -5.10      0.00
  -10    2    4      6.36      0.00
   -9    2    4     31.38      0.00
   -8    2    4      8.16      0.00
   -7    2    4    -23.55      0.00
   -6    2    4      1.45      0.00
   -5    2    4      3.64      0.00
   -4    2    4     12.07      0.00
   -3    2    4     37.74      0.00
   -2    2    4    -29.13      0.00
   -1    2    4     14.10      0.00
    0    2    4    102.04      0.00
    1    2    4     39.23      0.00
    2    2    4     64.25      0.00
    3    2    4     46.18      0.00
    4    2    4    -12.61      0.00
    5    2    4     -8.12      0.00
    6    2    4     13.34      0.00
    7    2    4     15.16      0.00
    8    2    4    -28.93      0.00
    9    2    4     -2.07      0.00
   10    2    4     -0.81      0.00
   11    2    4     -1.48      0.00
   12    2    4      4.80      0.00
   13    2    4      5.44      0.00
   14    2    4      1.29      0.00
   15    2    4      4.09      0.00
   16    2    4      0.59      0.00
   17    2    4     -6.76      0.00
   18    2    4     -0.95      0.00
   19    2    4      0.34      0.00
  -18    3    4     -0.72      0.00
  -17    3    4      1.20      0.00
  -16    3    4      1.81      0.00
  -15    3    4      2.99      0.00
  -14    3    4      1.98      0.00
  -13    3    4      5.67      0.00
  -12    3    4     -3.06      0.00
  -11    3    4     -2.50      0.00
  -10    3    4     -7.68      0.00
   -9    3    4     -5.66      0.00
   -8    3    4      7.26      0.00
   -7    3    4     -1.55      0.00
   -6    3    4     34.39      0.00
   -5    3    4     14.86      0.00
   -4    3    4      1.86      0.00
   -3    3    4     61.05      0.00
   -2    3    4     34.29      0.00
   -1    3    4    -14.67      0.00
    0    3    4    -15.16      0.00
    1    3    4    -32.16      0.00
    2    3    4      0.26      0.00
    3    3    4     32.80      0.00
    4    3    4     46.76      0.00
    5    3    4    -11.25      0.00
    6    3    4     -3.40      0.00
    7    3    4     -3.37      0.00
    8    3    4      8.47      0.00
    9    3    4     10.75      0.00
   10    3    4     -5.40      0.00
   11    3    4    -11.64      0.00
   12    3    4      9.66      0.00
   13    3    4      7.16      0.00
   14    3    4      1.76      0.00
   15    3    4      5.06      0.00
   16    3    4      1.01      0.00
   17    3    4      0.26      0.00
   18    3    4      1.60      0.00
   19    3    4      2.67      0.00
  -18    4    4     -0.26      0.00
  -17    4    4      0.16      0.00
  -16    4    4     -5.80      0.00
  -15    4    4     -0.39      0.00
  -14    4    4      5.27      0.00
  -13    4    4      0.17      0.00
  -12    4    4     -3.08      0.00
  -11    4    4      2.83      0.00
  -10    4    4      9.37      0.00
   -9    4    4      5.81      0.00
   -8    4    4    -12.64      0.00
   -7    4    4      4.15      0.00
   -6    4    4    -21.27      0.00
   -5    4    4     -1.14      0.00
   -4    4    4     -6.58      0.00
   -3    4    4     -3.97      0.00
   -2    4    4     74.48      0.00
   -1    4    4     14.98      0.00
    0    4    4     14.23      0.00
    1    4    4     85.12      0.00
    2    4    4    -10.17      0.00
    3    4    4    -55.63      0.00
    4    4    4    -60.55      0.00
    5    4    4      5.50      0.00
    6    4    4     -8.41      0.00
    7    4    4     10.04      0.00
    8    4    4     25.69      0.00
    9    4    4      6.51      0.00
   10    4    4      8.25      0.00
   11    4    4      4.37      0.00
   12    4    4     -4.96      0.00
   13    4    4      3.18      0.00
   14    4    4     -2.66      0.00
   15    4    4     -5.79      0.00
   16    4    4      1.04      0.00
   17    4    4      2.90      0.00
   18    4    4      2.91      0.00
   19    4    4     -3.30      0.00
  -17    5    4      2.10      0.00
  -16    5    4      0.87      0.00
  -15    5    4      0.73      0.00
  -14    5    4      0.41      0.00
  -13    5    4     -1.44      0.00
  -12    5    4      4.71      0.00
  -11    5    4     -4.23      0.00
  -10    5    4      0.01      0.00
   -9    5    4    -10.93      0.00
   -8    5    4    -10.06      0.00
   -7    5    4     -3.96      0.00
   -6    5    4     -1.45      0.00
   -5    5    4    -11.20      0.00
   -4    5    4     -3.43      0.00
   -3    5    4    -11.63      0.00
   -2    5    4      8.33      0.00
   -1    5    4     25.56      0.00
    0    5    4    -64.04      0.00
    1    5    4     -1.66      0.00
    2    5    4     45.93      0.00
    3    5    4    -59.55      0.00
    4    5    4     30.07      0.00
    5    5    4     39.06      0.00
    6    5    4    -31.97      0.00
    7    5    4    -25.21      0.00
    8    5    4      9.20      0.00
    9    5    4     14.39      0.00
   10    5    4      7.61      0.00
   11    5    4      7.65      0.00
   12    5    4    -18.24      0.00
   13    5    4     -7.83      0.00
   14    5    4      5.74      0.00
   15    5    4     -3.71      0.00
   16    5    4     -2.74      0.00
   17    5    4     -0.15      0.00
   18    5    4     -4.52      0.00
   19    5    4      0.83      0.00
  -17    6    4     -2.67      0.00
  -16    6    4     -2.98      0.00
  -15    6    4      2.94      0.00
  -14    6    4     -2.22      0.00
  -13    6    4     -7.17      0.00
  -12    6    4     -9.74      0.00
  -11    6    4     -2.31      0.00
  -10    6    4    -10.49      0.00
   -9    6    4      1.37      0.00
   -8    6    4     12.74      0.00
   -7    6    4      7.18      0.00
   -6    6    4     -2.62      0.00
   -5    6    4     12.62      0.00
   -4    6    4    -11.69      0.00
   -3    6    4    -36.77      0.00
   -2    6    4      3.58      0.00
   -1    6    4    -16.69      0.00
    0    6    4    -33.13      0.00
    1    6    4     -2.80      0.00
    2    6    4    -30.42      0.00
    3    6    4     33.26      0.00
    4    6    4     40.01      0.00
    5    6    4     18.91      0.00
    6    6    4     10.77      0.00
    7    6    4    -29.40      0.00
    8    6    4    -10.40      0.00
    9    6    4    -25.44      0.00
   10    6    4    -22.93      0.00
   11    6    4      3.14      0.00
   12    6    4      2.46      0.00
   13    6    4    -11.96      0.00
   14    6    4     -0.15      0.00
   15    6    4      1.31      0.00
   16    6    4      0.51      0.00
   17    6    4      5.04      0.00
   18    6    4      0.52      0.00
   19    6    4     -6.30      0.00
  -16    7    4     -2.75      0.00
  -15    7    4     -1.94      0.00
  -14    7    4      0.75      0.00
  -13    7    4     -0.09      0.00
  -12    7    4      5.43      0.00
  -11    7    4     10.29      0.00
  -10    7    4     -8.89      0.00
   -9    7    4    -15.58      0.00
   -8    7    4     15.83      0.00
   -7    7    4     -2.78      0.00
   -6    7    4    -12.35      0.00
   -5    7    4     21.10      0.00
   -4    7    4      2.12      0.00
   -3    7    4     -1.39      0.00
   -2    7    4     -3.91      0.00
   -1    7    4    -29.95      0.00
    0    7    4      6.81      0.00
    1    7    4      4.83      0.00
    2    7    4    -26.84      0.00
    3    7    4    -55.81      0.00
    4    7    4     -4.96      0.00
    5    7    4     12.13      0.00
    6    7    4     -7.92      0.00
    7    7    4     39.74      0.00
    8    7    4    -14.91      0.00
    9    7    4    -23.41      0.00
   10    7    4     -1.04      0.00
   11    7    4      1.68      0.00
   12    7    4      2.51      0.00
   13    7    4     -6.20      0.00
   14    7    4     -0.98      0.00
   15    7    4      3.90      0.00
   16    7    4     -4.34      0.00
   17    7    4      4.02      0.00
   18    7    4      3.19      0.00
   19    7    4     -1.47      0.00
  -16    8    4      0.86      0.00
  -15    8    4      2.96      0.00
  -14    8    4     -1.68      0.00
  -13    8    4     -7.51      0.00
  -12    8    4     -0.66      0.00
  -11    8    4      4.38      0.00
  -10    8    4      0.56      0.00
   -9    8    4      0.80      0.00
   -8    8    4     -4.18      0.00
   -7    8    4     -8.58      0.00
   -6    8    4     -2.48      0.00
   -5    8    4     -3.48      0.00
   -4    8    4     15.62      0.00
   -3    8    4     -4.34      0.00
   -2    8    4    -25.48      0.00
   -1    8    4     28.15      0.00
    0    8    4     25.14      0.00
    1    8    4     22.82      0.00
    2    8    4     16.11      0.00
    3    8    4     -6.90      0.00
    4    8    4      7.83      0.00
    5    8    4     -7.74      0.00
    6    8    4     -0.26      0.00
    7    8    4      7.62      0.00
    8    8    4     24.24      0.00
    9    8    4     -2.76      0.00
   10    8    4    -10.19      0.00
   11    8    4      1.84      0.00
   12    8    4      1.66      0.00
   13    8    4      0.19      0.00
   14    8    4      1.12      0.00
   15    8    4     -1.80      0.00
   16    8    4     -4.07      0.00
   17    8    4     -2.15      0.00
   18    8    4      2.63      0.00
   19    8    4     -3.75      0.00
  -15    9    4      0.29      0.00
  -14    9    4     -0.54      0.00
  -13    9    4      1.68      0.00
  -12    9    4      4.18      0.00
  -11    9    4      0.33      0.00
  -10    9    4     -4.00      0.00
   -9    9    4      5.00      0.00
   -8    9    4      1.82      0.00
   -7    9    4      8.92      0.00
   -6    9    4      1.56      0.00
   -5    9    4      2.44      0.00
   -4    9    4      2.64      0.00
   -3    9    4      6.58      0.00
   -2    9    4      4.22      0.00
   -1    9    4      4.83      0.00
    0    9    4     -6.01      0.00
    1    9    4     -6.71      0.00
    2    9    4     42.94      0.00
    3    9    4     47.82      0.00
    4    9    4     -1.27      0.00
    5    9    4     -0.58      0.00
    6    9    4    -16.44      0.00
    7    9    4    -12.04      0.00
    8    9    4      0.66      0.00
    9    9    4      1.76      0.00
   10    9    4      1.51      0.00
   11    9    4     -0.61      0.00
   12    9    4      6.25      0.00
   13    9    4      9.86      0.00
   14    9    4      5.01      0.00
   15    9    4      2.49      0.00
   16    9    4     -5.38      0.00
   17    9    4     -5.31      0.00
   18    9    4      0.57      0.00
   19    9    4      1.02      0.00
  -15   10    4     -0.04      0.00
  -14   10    4     -0.15      0.00
  -13   10    4      1.80      0.00
  -12   10    4      0.18      0.00
  -11   10    4     -3.21      0.00
  -10   10    4     12.65      0.00
   -9   10    4      3.73      0.00
   -8   10    4     -0.12      0.00
   -7   10    4      5.52      0.00
   -6   10    4     -7.11      0.00
   -5   10    4      4.71      0.00
   -4   10    4     23.61      0.00
   -3   10    4     -5.55      0.00
   -2   10    4      1.16      0.00
   -1   10    4      3.59      0.00
    0   10    4    -12.80      0.00
    1   10    4     -1.17      0.00
    2   10    4      9.85      0.00
    3   10    4     12.07      0.00
    4   10    4    -15.74      0.00
    5   10    4     -0.72      0.00
    6   10    4     38.41      0.00
    7   10    4      9.05      0.00
    8   10    4    -18.18      0.00
    9   10    4     14.25      0.00
   10   10    4     13.69      0.00
   11   10    4      3.49      0.00
   12   10    4     -3.13      0.00
   13   10    4     -3.59      0.00
   14   10    4     -2.65      0.00
   15   10    4      6.15      0.00
   16   10    4      8.82      0.00
   17   10    4     -2.28      0.00
   18   10    4     -2.09      0.00
   19   10    4      4.34      0.00
  -14   11    4      4.97      0.00
  -13   11    4      5.34      0.00
  -12   11    4     -2.21      0.00
  -11   11    4      0.83      0.00
  -10   11    4      4.75      0.00
   -9   11    4      3.46      0.00
   -8   11    4     -1.44      0.00
   -7   11    4      1.30      0.00
   -6   11    4      4.37      0.00
   -5   11    4     -6.69      0.00
   -4   11    4     -3.06      0.00
   -3   11    4      5.62      0.00
   -2   11    4     13.96      0.00
   -1   11    4     15.48      0.00
    0   11    4     13.51      0.00
    1   11    4    -31.20      0.00
    2   11    4    -11.33      0.00
    3   11    4     20.55      0.00
    4   11    4     -0.80      0.00
    5   11    4    -14.65      0.00
    6   11    4     15.19      0.00
    7   11    4      3.01      0.00
    8   11    4      4.82      0.00
    9   11    4     17.67      0.00
   10   11    4      5.88      0.00
   11   11    4    -19.99      0.00
   12   11    4     -0.35      0.00
   13   11    4      2.83      0.00
   14   11    4     -4.94      0.00
   15   11    4     -2.86      0.00
   16   11    4      4.45      0.00
   17   11    4     -3.10      0.00
   18   11    4      1.36      0.00
   19   11    4     -0.31      0.00
  -13   12    4      3.59      0.00
  -12   12    4     -0.35      0.00
  -11   12    4     -4.06      0.00
  -10   12    4     -2.40      0.00
   -9   12    4     -7.75      0.00
   -8   12    4     -5.40      0.00
   -7   12    4      7.80      0.00
   -6   12    4      5.15      0.00
   -5   12    4     -7.88      0.00
   -4   12    4     -7.79      0.00
   -3   12    4      8.00      0.00
   -2   12    4     -5.96      0.00
   -1   12    4     18.02      0.00
    0   12    4      8.20      0.00
    1   12    4      0.42      0.00
    2   12    4      7.81      0.00
    3   12    4      6.72      0.00
    4   12    4     -7.59      0.00
    5   12    4     -2.32      0.00
    6   12    4      5.32      0.00
    7   12    4     -6.45      0.00
    8   12    4    -10.50      0.00
    9   12    4      8.19      0.00
   10   12    4      7.47      0.00
   11   12    4      4.34      0.00
   12   12    4      5.65      0.00
   13   12    4      3.82      0.00
   14   12    4     -9.40      0.00
   15   12    4     -7.00      0.00
   16   12    4      4.93      0.00
   17   12    4      2.77      0.00
   18   12    4     -6.96      0.00
  -13   13    4     -0.02      0.00
  -12   13    4      0.21      0.00
  -11   13    4     -3.80      0.00
  -10   13    4      1.07      0.00
   -9   13    4      6.57      0.00
   -8   13    4     -7.87      0.00
   -7   13    4     -1.54      0.00
   -6   13    4      7.48      0.00
   -5   13    4     -7.19      0.00
   -4   13    4      8.77      0.00
   -3   13    4      6.47      0.00
   -2   13    4     -4.59      0.00
   -1   13    4     -7.15      0.00
    0   13    4      1.00      0.00
    1   13    4     -2.72      0.00
    2   13    4     -2.63      0.00
    3   13    4     -5.90      0.00
    4   13    4     -1.07      0.00
    5   13    4      4.35      0.00
    6   13    4     -9.66      0.00
    7   13    4     -4.92      0.00
    8   13    4     -3.35      0.00
    9   13    4     -4.94      0.00
   10   13    4     -2.60      0.00
   11   13    4     -7.58      0.00
   12   13    4     -0.81      0.00
   13   13    4      5.30      0.00
   14   13    4     -1.38      0.00
   15   13    4     -3.79      0.00
   16   13    4     -1.72      0.00
   17   13    4      3.82      0.00
   18   13    4     -1.89      0.00
  -12   14    4      1.88      0.00
  -11   14    4      0.70      0.00
  -10   14    4     -0.36      0.00
   -9   14    4     -1.77      0.00
   -8   14    4     -1.96      0.00
   -7   14    4     -0.33      0.00
   -6   14    4      1.58      0.00
   -5   14    4      4.01      0.00
   -4   14    4    -12.63      0.00
   -3   14    4     -1.31      0.00
   -2   14    4      1.59      0.00
   -1   14    4    -12.46      0.00
    0   14    4      7.60      0.00
    1   14    4     -5.75      0.00
    2   14    4    -26.54      0.00
    3   14    4    -14.50      0.00
    4   14    4     11.88      0.00
    5   14    4      8.20      0.00
    6   14    4     -1.24      0.00
    7   14    4     -2.64      0.00
    8   14    4      5.92      0.00
    9   14    4     -1.73      0.00
   10   14    4     -4.24      0.00
   11   14    4     -4.11      0.00
   12   14    4     -0.05      0.00
   13   14    4     -0.13      0.00
   14   14    4      2.90      0.00
   15   14    4     -3.35      0.00
   16   14    4     -1.11      0.00
   17   14    4      0.35      0.00
   18   14    4      2.91      0.00
  -11   15    4      3.40      0.00
  -10   15    4     -2.21      0.00
   -9   15    4     -2.81      0.00
   -8   15    4      6.22      0.00
   -7   15    4     -0.95      0.00
   -6   15    4     -3.71      0.00
   -5   15    4      0.89      0.00
   -4   15    4     -2.21      0.00
   -3   15    4     -5.81      0.00
   -2   15    4     -0.67      0.00
   -1   15    4     -7.21      0.00
    0   15    4     -9.70      0.00
    1   15    4     19.66      0.00
    2   15    4      2.22      0.00
    3   15    4     -8.90      0.00
    4   15    4      1.75      0.00
    5   15    4     -2.06      0.00
    6   15    4     -4.03      0.00
    7   15    4     13.24      0.00
    8   15    4      8.05      0.00
    9   15    4    -17.24      0.00
   10   15    4     -5.39      0.00
   11   15    4      8.87      0.00
   12   15    4     -8.89      0.00
   13   15    4     -2.47      0.00
   14   15    4      2.60      0.00
   15   15    4     -3.82      0.00
   16   15    4     -2.81      0.00
   17   15    4      1.51      0.00
  -10   16    4     -1.81      0.00
   -9   16    4      4.44      0.00
   -8   16    4      3.41      0.00
   -7   16    4     -5.78      0.00
   -6   16    4     -1.22      0.00
   -5   16    4      4.67      0.00
   -4   16    4      2.76      0.00
   -3   16    4     -4.42      0.00
   -2   16    4     -1.02      0.00
   -1   16    4     -1.55      0.00
    0   16    4      3.19      0.00
    1   16    4      7.09      0.00
    2   16    4     11.19      0.00
    3   16    4      0.67      0.00
    4   16    4      3.24      0.00
    5   16    4      3.81      0.00
    6   16    4    -16.34      0.00
    7   16    4     -7.13      0.00
    8   16    4      8.85      0.00
    9   16    4     -3.99      0.00
   10   16    4     -0.03      0.00
   11   16    4     11.80      0.00
   12   16    4     -4.11      0.00
   13   16    4     -7.48      0.00
   14   16    4     11.73      0.00
   15   16    4      3.87      0.00
   16   16    4     -6.51      0.00
   -9   17    4     -1.22      0.00
   -8   17    4      2.90      0.00
   -7   17    4     -0.22      0.00
   -6   17    4     -0.16      0.00
   -5   17    4      1.03      0.00
   -4   17    4      0.45      0.00
   -3   17    4      5.17      0.00
   -2   17    4      6.15      0.00
   -1   17    4      6.63      0.00
    0   17    4     -5.13      0.00
    1   17    4     -3.83      0.00
    2   17    4      6.84      0.00
    3   17    4      6.73      0.00
    4   17    4      3.16      0.00
    5   17    4     -2.55      0.00
    6   17    4      1.65      0.00
    7   17    4      2.34      0.00
    8   17    4      2.22      0.00
    9   17    4     -0.18      0.00
   10   17    4     -2.16      0.00
   11   17    4      0.68      0.00
   12   17    4      2.93      0.00
   13   17    4     -1.37      0.00
   14   17    4      1.39      0.00
   15   17    4      5.03      0.00
   16   17    4      3.16      0.00
   -8   18    4      0.76      0.00
   -7   18    4     -0.37      0.00
   -6   18    4      1.07      0.00
   -5   18    4      4.26      0.00
   -4   18    4     -2.95      0.00
   -3   18    4     -5.31      0.00
   -2   18    4      1.78      0.00
   -1   18    4      5.66      0.00
    0   18    4      4.56      0.00
    1   18    4     -1.29      0.00
    2   18    4      0.14      0.00
    3   18    4      3.84      0.00
    4   18    4     -0.52      0.00
    5   18    4      3.34      0.00
    6   18    4      5.05      0.00
    7   18    4     -0.17      0.00
    8   18    4     -6.96      0.00
    9   18    4      5.31      0.00
   10   18    4      5.62      0.00
   11   18    4      3.03      0.00
   12   18    4      2.52      0.00
   13   18    4      2.61      0.00
   14   18    4     -2.27      0.00
   15   18    4      0.03      0.00
   -6   19    4      0.07      0.00
   -5   19    4      1.37      0.00
   -4   19    4      4.74      0.00
   -3   19    4      0.56      0.00
   -2   19    4     -0.45      0.00
   -1   19    4      1.67      0.00
    0   19    4      4.76      0.00
    1   19    4      4.07      0.00
    2   19    4      0.46      0.00
    3   19    4     -1.72      0.00
    4   19    4     -4.21      0.00
    5   19    4     -3.63      0.00
    6   19    4      7.87      0.00
    7   19    4      0.41      0.00
    8   19    4     -3.66      0.00
    9   19    4      7.26      0.00
   10   19    4      6.73      0.00
   11   19    4     -4.92      0.00
   12   19    4     -2.57      0.00
   13   19    4      0.52      0.00
   14   19    4     -1.40      0.00
   -4   20    4      2.39      0.00
   -3   20    4      4.65      0.00
   -2   20    4      1.00      0.00
   -1   20    4     -1.15      0.00
    0   20    4     -2.60      0.00
    1   20    4     -5.22      0.00
    2   20    4     -0.95      0.00
    3   20    4      3.85      0.00
    4   20    4     -5.87      0.00
    5   20    4     -0.78      0.00
    6   20    4      0.88      0.00
    7   20    4     -1.86      0.00
    8   20    4     -1.80      0.00
    9   20    4     -1.95      0.00
   10   20    4     -1.36      0.00
   11   20    4     -2.51      0.00
   12   20    4      1.02      0.00
   13   20    4      1.48      0.00
   -2   21    4     -4.41      0.00
   -1   21    4     -3.26      0.00
    0   21    4      1.12      0.00
    1   21    4     -2.56      0.00
    2   21    4     -0.20      0.00
    3   21    4     -4.05      0.00
    4   21    4     -3.49      0.00
    5   21    4     -1.08      0.00
    6   21    4      3.08      0.00
    7   21    4     -0.98      0.00
    8   21    4     -1.51      0.00
    9   21    4      5.36      0.00
   10   21    4     -3.56      0.00
   11   21    4     -0.71      0.00
    1   22    4      0.09      0.00
    2   22    4     -1.15      0.00
    3   22    4      1.33      0.00
    4   22    4      2.85      0.00
    5   22    4      2.48      0.00
    6   22    4     -2.11      0.00
    7   22    4     -0.77      0.00
    8   22    4      2.50      0.00
   -9  -18    5     -2.35      0.00
   -8  -18    5     -2.80      0.00
   -7  -18    5      2.59      0.00
   -6  -18    5     -2.32      0.00
   -5  -18    5     -2.61      0.00
   -4  -18    5      3.10      0.00
   -3  -18    5      4.15      0.00
   -2  -18    5     -1.59      0.00
   -1  -18    5      2.20      0.00
    0  -18    5      1.56      0.00
    1  -18    5      1.48      0.00
  -11  -17    5      1.85      0.00
  -10  -17    5      1.00      0.00
   -9  -17    5     -2.29      0.00
   -8  -17    5      1.58      0.00
   -7  -17    5     -3.11      0.00
   -6  -17    5     -2.83      0.00
   -5  -17    5     -0.43      0.00
   -4  -17    5      0.84      0.00
   -3  -17    5     -3.67      0.00
   -2  -17    5     -3.45      0.00
   -1  -17    5     -1.24      0.00
    0  -17    5     -0.14      0.00
    1  -17    5      2.63      0.00
    2  -17    5     -2.73      0.00
    3  -17    5     -2.35      0.00
    4  -17    5     -0.95      0.00
  -13  -16    5     -6.25      0.00
  -12  -16    5      0.40      0.00
  -11  -16    5     -0.65      0.00
  -10  -16    5     -5.52      0.00
   -9  -16    5     -3.08      0.00
   -8  -16    5     -0.52      0.00
   -7  -16    5      1.10      0.00
   -6  -16    5     -3.85      0.00
   -5  -16    5      3.08      0.00
   -4  -16    5      2.02      0.00
   -3  -16    5     -6.58      0.00
   -2  -16    5     -1.81      0.00
   -1  -16    5     -1.29      0.00
    0  -16    5     -0.32      0.00
    1  -16    5     -5.78      0.00
    2  -16    5      1.58      0.00
    3  -16    5      4.23      0.00
    4  -16    5      0.13      0.00
    5  -16    5     -1.08      0.00
  -14  -15    5      1.91      0.00
  -13  -15    5      1.71      0.00
  -12  -15    5     -4.75      0.00
  -11  -15    5      1.39      0.00
  -10  -15    5     -1.04      0.00
   -9  -15    5     -3.55      0.00
   -8  -15    5      4.77      0.00
   -7  -15    5     -0.24      0.00
   -6  -15    5     -8.16      0.00
   -5  -15    5      1.20      0.00
   -4  -15    5      6.75      0.00
   -3  -15    5      0.52      0.00
   -2  -15    5    -10.39      0.00
   -1  -15    5      2.69      0.00
    0  -15    5     -4.98      0.00
    1  -15    5     -4.84      0.00
    2  -15    5      3.83      0.00
    3  -15    5      0.75      0.00
    4  -15    5     -2.50      0.00
    5  -15    5     -0.74      0.00
    6  -15    5      3.57      0.00
    7  -15    5      0.80      0.00
  -15  -14    5     -5.46      0.00
  -14  -14    5      1.97      0.00
  -13  -14    5      4.49      0.00
  -12  -14    5     -2.37      0.00
  -11  -14    5     -0.94      0.00
  -10  -14    5      5.81      0.00
   -9  -14    5     -2.56      0.00
   -8  -14    5     -3.19      0.00
   -7  -14    5      5.53      0.00
   -6  -14    5     -3.34      0.00
   -5  -14    5     -5.46      0.00
   -4  -14    5      7.96      0.00
   -3  -14    5     -7.25      0.00
   -2  -14    5      0.30      0.00
   -1  -14    5      9.20      0.00
    0  -14    5     -0.87      0.00
    1  -14    5     -9.97      0.00
    2  -14    5      2.57      0.00
    3  -14    5      3.28      0.00
    4  -14    5      0.50      0.00
    5  -14    5      2.46      0.00
    6  -14    5      0.77      0.00
    7  -14    5     -4.71      0.00
    8  -14    5     -1.90      0.00
  -16  -13    5      2.32      0.00
  -15  -13    5      0.81      0.00
  -14  -13    5     -5.80      0.00
  -13  -13    5      2.78      0.00
  -12  -13    5      0.32      0.00
  -11  -13    5     -1.19      0.00
  -10  -13    5      7.47      0.00
   -9  -13    5      1.93      0.00
   -8  -13    5     -5.06      0.00
   -7  -13    5      5.96      0.00
   -6  -13    5      6.39      0.00
   -5  -13    5     -0.81      0.00
   -4  -13    5    -10.32      0.00
   -3  -13    5      2.34      0.00
   -2  -13    5     -5.42      0.00
   -1  -13    5      0.20      0.00
    0  -13    5      6.49      0.00
    1  -13    5      2.72      0.00
    2  -13    5      6.38      0.00
    3  -13    5     -0.05      0.00
    4  -13    5     -2.23      0.00
    5  -13    5      1.40      0.00
    6  -13    5      2.73      0.00
    7  -13    5     -0.24      0.00
    8  -13    5     -0.15      0.00
    9  -13    5      0.65      0.00
   10  -13    5      3.13      0.00
  -16  -12    5     -3.10      0.00
  -15  -12    5      2.35      0.00
  -14  -12    5      0.37      0.00
  -13  -12    5      0.29      0.00
  -12  -12    5     -1.40      0.00
  -11  -12    5     -6.83      0.00
  -10  -12    5      1.20      0.00
   -9  -12    5      9.70      0.00
   -8  -12    5     -0.45      0.00
   -7  -12    5     -3.88      0.00
   -6  -12    5     11.08      0.00
   -5  -12    5      2.31      0.00
   -4  -12    5     -2.53      0.00
   -3  -12    5      8.02      0.00
   -2  -12    5     11.40      0.00
   -1  -12    5     -9.31      0.00
    0  -12    5      0.56      0.00
    1  -12    5     22.42      0.00
    2  -12    5      2.01      0.00
    3  -12    5      3.11      0.00
    4  -12    5      2.00      0.00
    5  -12    5     -1.45      0.00
    6  -12    5      1.57      0.00
    7  -12    5      2.92      0.00
    8  -12    5     -3.50      0.00
    9  -12    5      0.62      0.00
   10  -12    5      0.49      0.00
   11  -12    5      2.08      0.00
  -17  -11    5     -2.24      0.00
  -16  -11    5     -1.36      0.00
  -15  -11    5      4.32      0.00
  -14  -11    5      2.49      0.00
  -13  -11    5      1.03      0.00
  -12  -11    5      8.15      0.00
  -11  -11    5      1.15      0.00
  -10  -11    5      0.67      0.00
   -9  -11    5      5.86      0.00
   -8  -11    5     -5.25      0.00
   -7  -11    5     -7.63      0.00
   -6  -11    5      5.91      0.00
   -5  -11    5      4.47      0.00
   -4  -11    5     -1.96      0.00
   -3  -11    5      9.00      0.00
   -2  -11    5     17.43      0.00
   -1  -11    5     -6.58      0.00
    0  -11    5     -1.78      0.00
    1  -11    5      1.86      0.00
    2  -11    5    -12.42      0.00
    3  -11    5    -10.02      0.00
    4  -11    5      7.13      0.00
    5  -11    5     -0.99      0.00
    6  -11    5     -2.41      0.00
    7  -11    5      6.01      0.00
    8  -11    5      7.20      0.00
    9  -11    5     -2.20      0.00
   10  -11    5      1.09      0.00
   11  -11    5     -2.87      0.00
   12  -11    5     -1.06      0.00
  -17  -10    5      0.26      0.00
  -16  -10    5     -2.14      0.00
  -15  -10    5      0.92      0.00
  -14  -10    5      0.88      0.00
  -13  -10    5     -2.78      0.00
  -12  -10    5      8.28      0.00
  -11  -10    5      4.58      0.00
  -10  -10    5    -12.44      0.00
   -9  -10    5      2.72      0.00
   -8  -10    5      3.15      0.00
   -7  -10    5     -0.57      0.00
   -6  -10    5     -4.81      0.00
   -5  -10    5     -8.64      0.00
   -4  -10    5    -11.74      0.00
   -3  -10    5      4.23      0.00
   -2  -10    5      0.96      0.00
   -1  -10    5     -9.45      0.00
    0  -10    5     -4.99      0.00
    1  -10    5      6.22      0.00
    2  -10    5      0.03      0.00
    3  -10    5     -1.91      0.00
    4  -10    5      0.95      0.00
    5  -10    5     -4.56      0.00
    6  -10    5     -9.36      0.00
    7  -10    5      9.96      0.00
    8  -10    5      4.43      0.00
    9  -10    5     -5.69      0.00
   10  -10    5     -0.99      0.00
   11  -10    5      1.61      0.00
   12  -10    5     -2.81      0.00
   13  -10    5      1.70      0.00
  -18   -9    5      2.71      0.00
  -17   -9    5      0.93      0.00
  -16   -9    5      2.37      0.00
  -15   -9    5      2.56      0.00
  -14   -9    5     -4.33      0.00
  -13   -9    5    -11.67      0.00
  -12   -9    5     -4.88      0.00
  -11   -9    5     -1.61      0.00
  -10   -9    5     -3.87      0.00
   -9   -9    5     -9.82      0.00
   -8   -9    5      6.49      0.00
   -7   -9    5     -8.85      0.00
   -6   -9    5     -2.39      0.00
   -5   -9    5     -2.21      0.00
   -4   -9    5     -3.57      0.00
   -3   -9    5      2.15      0.00
   -2   -9    5     -9.93      0.00
   -1   -9    5     -4.70      0.00
    0   -9    5      6.78      0.00
    1   -9    5      1.32      0.00
    2   -9    5     -5.88      0.00
    3   -9    5    -11.88      0.00
    4   -9    5      9.19      0.00
    5   -9    5      2.73      0.00
    6   -9    5    -16.44      0.00
    7   -9    5     -3.54      0.00
    8   -9    5      2.47      0.00
    9   -9    5      0.38      0.00
   10   -9    5      2.24      0.00
   11   -9    5      0.15      0.00
   12   -9    5     -7.45      0.00
   13   -9    5     -7.09      0.00
  -17   -8    5     -3.09      0.00
  -16   -8    5      2.15      0.00
  -15   -8    5      6.42      0.00
  -14   -8    5     -2.39      0.00
  -13   -8    5     -2.74      0.00
  -12   -8    5    -11.78      0.00
  -11   -8    5     -5.53      0.00
  -10   -8    5    -11.64      0.00
   -9   -8    5     -6.12      0.00
   -8   -8    5     -5.39      0.00
   -7   -8    5      5.59      0.00
   -6   -8    5      7.83      0.00
   -5   -8    5      5.24      0.00
   -4   -8    5      8.90      0.00
   -3   -8    5      2.71      0.00
   -2   -8    5      7.79      0.00
   -1   -8    5     -2.65      0.00
    0   -8    5    -27.49      0.00
    1   -8    5    -20.86      0.00
    2   -8    5    -16.65      0.00
    3   -8    5      2.72      0.00
    4   -8    5     11.79      0.00
    5   -8    5      2.30      0.00
    6   -8    5      4.86      0.00
    7   -8    5     -6.98      0.00
    8   -8    5     -6.07      0.00
    9   -8    5     -4.45      0.00
   10   -8    5     -5.36      0.00
   11   -8    5     -6.57      0.00
   12   -8    5      3.52      0.00
   13   -8    5      3.34      0.00
   14   -8    5     -2.81      0.00
  -18   -7    5      0.73      0.00
  -17   -7    5      1.38      0.00
  -16   -7    5     -0.54      0.00
  -15   -7    5     -4.97      0.00
  -14   -7    5      0.30      0.00
  -13   -7    5      2.44      0.00
  -12   -7    5      6.81      0.00
  -11   -7    5     -2.94      0.00
  -10   -7    5      1.63      0.00
   -9   -7    5     -1.79      0.00
   -8   -7    5     -0.77      0.00
   -7   -7    5     15.74      0.00
   -6   -7    5    -12.61      0.00
   -5   -7    5      1.03      0.00
   -4   -7    5      2.94      0.00
   -3   -7    5    -29.33      0.00
   -2   -7    5    -10.93      0.00
   -1   -7    5     12.80      0.00
    0   -7    5      1.64      0.00
    1   -7    5     -7.96      0.00
    2   -7    5     -0.55      0.00
    3   -7    5     -7.40      0.00
    4   -7    5    -34.74      0.00
    5   -7    5     -2.79      0.00
    6   -7    5     13.90      0.00
    7   -7    5      0.83      0.00
    8   -7    5     -5.87      0.00
    9   -7    5     -0.94      0.00
   10   -7    5      5.31      0.00
   11   -7    5      4.14      0.00
   12   -7    5     -1.47      0.00
   13   -7    5     -0.68      0.00
   14   -7    5      0.95      0.00
   15   -7    5     -0.92      0.00
  -18   -6    5      1.10      0.00
  -17   -6    5      4.21      0.00
  -16   -6    5     -1.24      0.00
  -15   -6    5     -4.74      0.00
  -14   -6    5      0.68      0.00
  -13   -6    5      4.40      0.00
  -12   -6    5     -1.63      0.00
  -11   -6    5     -3.00      0.00
  -10   -6    5     12.13      0.00
   -9   -6    5     -0.11      0.00
   -8   -6    5     -1.97      0.00
   -7   -6    5     -8.06      0.00
   -6   -6    5     -8.81      0.00
   -5   -6    5     -7.38      0.00
   -4   -6    5      1.83      0.00
   -3   -6    5    -25.53      0.00
   -2   -6    5    -27.02      0.00
   -1   -6    5     11.91      0.00
    0   -6    5      7.80      0.00
    1   -6    5    -12.06      0.00
    2   -6    5     31.18      0.00
    3   -6    5     21.79      0.00
    4   -6    5     -9.18      0.00
    5   -6    5     -3.31      0.00
    6   -6    5     11.40      0.00
    7   -6    5      1.25      0.00
    8   -6    5      1.46      0.00
    9   -6    5      4.77      0.00
   10   -6    5     -3.37      0.00
   11   -6    5      6.34      0.00
   12   -6    5     -1.25      0.00
   13   -6    5     -2.30      0.00
   14   -6    5      1.03      0.00
   15   -6    5     -0.28      0.00
  -19   -5    5     -2.55      0.00
  -18   -5    5     -5.13      0.00
  -17   -5    5      6.15      0.00
  -16   -5    5      2.29      0.00
  -15   -5    5     -5.33      0.00
  -14   -5    5     -0.55      0.00
  -13   -5    5     -3.09      0.00
  -12   -5    5     -7.34      0.00
  -11   -5    5     12.70      0.00
  -10   -5    5     -1.78      0.00
   -9   -5    5      0.37      0.00
   -8   -5    5     -7.95      0.00
   -7   -5    5      0.07      0.00
   -6   -5    5     22.07      0.00
   -5   -5    5     15.25      0.00
   -4   -5    5     -3.74      0.00
   -3   -5    5      0.29      0.00
   -2   -5    5     10.22      0.00
   -1   -5    5     33.81      0.00
    0   -5    5     15.55      0.00
    1   -5    5     -2.88      0.00
    2   -5    5     10.63      0.00
    3   -5    5     21.07      0.00
    4   -5    5     19.23      0.00
    5   -5    5      9.74      0.00
    6   -5    5     -6.81      0.00
    7   -5    5    -13.90      0.00
    8   -5    5     -4.04      0.00
    9   -5    5     -4.01      0.00
   10   -5    5     -1.74      0.00
   11   -5    5     -2.59      0.00
   12   -5    5      7.50      0.00
   13   -5    5     -0.12      0.00
   14   -5    5      1.81      0.00
   15   -5    5      3.03      0.00
   16   -5    5     -2.94      0.00
  -19   -4    5      0.31      0.00
  -18   -4    5     -2.06      0.00
  -17   -4    5      0.30      0.00
  -16   -4    5      0.99      0.00
  -15   -4    5     -0.35      0.00
  -14   -4    5      5.28      0.00
  -13   -4    5      4.40      0.00
  -12   -4    5     -1.48      0.00
  -11   -4    5     -4.64      0.00
  -10   -4    5      6.38      0.00
   -9   -4    5      5.00      0.00
   -7   -4    5     -5.02      0.00
   -6   -4    5    -16.09      0.00
   -5   -4    5     12.67      0.00
   -4   -4    5     48.98      0.00
   -3   -4    5     39.23      0.00
   -2   -4    5      6.64      0.00
   -1   -4    5    -25.39      0.00
    0   -4    5    -15.68      0.00
    1   -4    5     32.01      0.00
    2   -4    5      0.09      0.00
    3   -4    5    -50.03      0.00
    4   -4    5    -27.30      0.00
    5   -4    5      8.35      0.00
    6   -4    5      6.00      0.00
    7   -4    5     16.22      0.00
    8   -4    5      7.68      0.00
    9   -4    5      2.46      0.00
   10   -4    5     -5.69      0.00
   11   -4    5      1.70      0.00
   12   -4    5      6.75      0.00
   13   -4    5      1.76      0.00
   14   -4    5     -1.29      0.00
   15   -4    5      1.46      0.00
   16   -4    5      3.88      0.00
  -19   -3    5      3.07      0.00
  -18   -3    5      1.09      0.00
  -17   -3    5     -3.01      0.00
  -16   -3    5     -2.25      0.00
  -15   -3    5      1.18      0.00
  -14   -3    5      2.07      0.00
  -13   -3    5      1.71      0.00
  -12   -3    5     -1.48      0.00
  -11   -3    5      1.45      0.00
  -10   -3    5     15.71      0.00
   -9   -3    5      3.12      0.00
   -8   -3    5     -8.03      0.00
   -7   -3    5     -0.40      0.00
   -6   -3    5     -9.09      0.00
   -5   -3    5    -35.17      0.00
   -4   -3    5    -18.25      0.00
   -3   -3    5     -4.46      0.00
   -2   -3    5     12.52      0.00
   -1   -3    5     16.32      0.00
    0   -3    5      3.59      0.00
    1   -3    5     19.36      0.00
    2   -3    5     29.59      0.00
    3   -3    5    -17.14      0.00
    4   -3    5     -0.99      0.00
    5   -3    5      4.09      0.00
    6   -3    5    -15.20      0.00
    7   -3    5    -16.70      0.00
    8   -3    5     28.04      0.00
    9   -3    5     23.80      0.00
   10   -3    5     -0.03      0.00
   11   -3    5     -3.31      0.00
   12   -3    5     -0.71      0.00
   13   -3    5     -2.25      0.00
   14   -3    5     -4.46      0.00
   15   -3    5     -2.15      0.00
   16   -3    5      1.52      0.00
   17   -3    5     -0.31      0.00
  -19   -2    5     -1.18      0.00
  -18   -2    5      0.70      0.00
  -17   -2    5     -1.97      0.00
  -16   -2    5     -2.23      0.00
  -15   -2    5      4.13      0.00
  -14   -2    5     -1.85      0.00
  -13   -2    5     -1.32      0.00
  -12   -2    5     10.86      0.00
  -11   -2    5     -1.25      0.00
  -10   -2    5    -10.45      0.00
   -9   -2    5    -10.87      0.00
   -8   -2    5    -11.34      0.00
   -7   -2    5     -0.39      0.00
   -6   -2    5    -25.71      0.00
   -5   -2    5    -19.06      0.00
   -4   -2    5    -21.91      0.00
   -3   -2    5     16.49      0.00
   -2   -2    5     12.17      0.00
   -1   -2    5    -26.35      0.00
    0   -2    5    -23.99      0.00
    1   -2    5    -18.11      0.00
    2   -2    5      4.86      0.00
    3   -2    5     41.23      0.00
    4   -2    5     -6.83      0.00
    5   -2    5      3.30      0.00
    6   -2    5      1.27      0.00
    7   -2    5    -11.11      0.00
    8   -2    5     -6.33      0.00
    9   -2    5     -4.62      0.00
   10   -2    5     -5.06      0.00
   11   -2    5      2.31      0.00
   12   -2    5      0.29      0.00
   13   -2    5     -2.46      0.00
   14   -2    5     -0.26      0.00
   15   -2    5     -5.64      0.00
   16   -2    5      1.37      0.00
   17   -2    5      0.81      0.00
  -19   -1    5      0.78      0.00
  -18   -1    5      2.85      0.00
  -17   -1    5     -0.45      0.00
  -16   -1    5     -1.63      0.00
  -15   -1    5      2.52      0.00
  -14   -1    5      5.81      0.00
  -13   -1    5    -10.40      0.00
  -12   -1    5     -3.89      0.00
  -11   -1    5      1.79      0.00
  -10   -1    5    -27.52      0.00
   -9   -1    5     -5.78      0.00
   -8   -1    5     15.92      0.00
   -7   -1    5     -6.93      0.00
   -6   -1    5     29.94      0.00
   -5   -1    5     -3.58      0.00
   -4   -1    5    -14.87      0.00
   -3   -1    5      5.27      0.00
   -2   -1    5    -10.93      0.00
   -1   -1    5    -58.58      0.00
    0   -1    5     17.24      0.00
    1   -1    5    -43.03      0.00
    2   -1    5    -82.43      0.00
    3   -1    5     48.66      0.00
    4   -1    5     33.31      0.00
    5   -1    5    -21.71      0.00
    6   -1    5      2.86      0.00
    7   -1    5     -7.45      0.00
    8   -1    5    -22.78      0.00
    9   -1    5    -10.21      0.00
   10   -1    5      1.15      0.00
   11   -1    5     -6.82      0.00
   12   -1    5     -8.63      0.00
   13   -1    5      3.84      0.00
   14   -1    5      1.22      0.00
   15   -1    5      2.49      0.00
   16   -1    5     -1.67      0.00
   17   -1    5      1.84      0.00
   18   -1    5      1.64      0.00
  -18    0    5     -2.05      0.00
  -17    0    5     -4.05      0.00
  -16    0    5     -1.67      0.00
  -15    0    5      0.36      0.00
  -14    0    5      1.70      0.00
  -13    0    5      0.36      0.00
  -12    0    5     -5.43      0.00
  -11    0    5      6.05      0.00
  -10    0    5      5.37      0.00
   -9    0    5      2.04      0.00
   -8    0    5     -2.53      0.00
   -7    0    5    -20.79      0.00
   -6    0    5    -10.09      0.00
   -5    0    5     29.62      0.00
   -4    0    5    -37.46      0.00
   -3    0    5    -15.27      0.00
   -2    0    5     -2.54      0.00
   -1    0    5    -20.19      0.00
    0    0    5     49.04      0.00
    1    0    5    -16.31      0.00
    2    0    5   -110.00      0.00
    3    0    5    -70.66      0.00
    4    0    5     11.59      0.00
    5    0    5    -34.86      0.00
    6    0    5      2.45      0.00
    7    0    5     35.27      0.00
    8    0    5    -15.19      0.00
    9    0    5    -11.79      0.00
   10    0    5     16.57      0.00
   11    0    5     -4.64      0.00
   12    0    5     -0.85      0.00
   13    0    5     -0.16      0.00
   14    0    5     -3.58      0.00
   15    0    5     -2.12      0.00
   16    0    5      4.19      0.00
   17    0    5     -1.07      0.00
   18    0    5     -0.27      0.00
  -18    1    5      0.08      0.00
  -17    1    5      1.38      0.00
  -16    1    5      8.28      0.00
  -15    1    5     -6.99      0.00
  -14    1    5    -15.11      0.00
  -13    1    5      7.19      0.00
  -12    1    5     11.26      0.00
  -11    1    5    -11.85      0.00
  -10    1    5     -6.16      0.00
   -9    1    5     -3.24      0.00
   -8    1    5     -9.26      0.00
   -7    1    5     17.00      0.00
   -6    1    5     11.79      0.00
   -5    1    5    -36.16      0.00
   -4    1    5     -4.85      0.00
   -3    1    5    -39.78      0.00
   -2    1    5    -83.18      0.00
   -1    1    5     49.43      0.00
    0    1    5    -58.62      0.00
    1    1    5     46.19      0.00
    2    1    5     77.18      0.00
    3    1    5    -19.84      0.00
    4    1    5     22.81      0.00
    5    1    5     -2.03      0.00
    6    1    5    -15.86      0.00
    7    1    5     45.64      0.00
    8    1    5      3.19      0.00
    9    1    5    -17.99      0.00
   10    1    5      1.14      0.00
   11    1    5     12.44      0.00
   12    1    5     -6.88      0.00
   13    1    5      4.17      0.00
   14    1    5      4.05      0.00
   15    1    5     -8.26      0.00
   16    1    5     -1.13      0.00
   17    1    5     -3.85      0.00
   18    1    5     -4.11      0.00
  -18    2    5      0.53      0.00
  -17    2    5     -2.95      0.00
  -16    2    5     -0.88      0.00
  -15    2    5      4.17      0.00
  -14    2    5     -3.60      0.00
  -13    2    5     -2.51      0.00
  -12    2    5      2.24      0.00
  -11    2    5     -3.75      0.00
  -10    2    5     16.16      0.00
   -9    2    5     28.72      0.00
   -8    2    5      4.09      0.00
   -7    2    5    -22.88      0.00
   -6    2    5     -2.50      0.00
   -5    2    5     16.51      0.00
   -4    2    5     13.98      0.00
   -3    2    5     -7.04      0.00
   -2    2    5      0.54      0.00
   -1    2    5    -80.49      0.00
    0    2    5     54.71      0.00
    1    2    5      9.48      0.00
    2    2    5     52.03      0.00
    3    2    5     93.68      0.00
    4    2    5    -13.73      0.00
    5    2    5     10.06      0.00
    6    2    5    -10.47      0.00
    7    2    5    -37.49      0.00
    8    2    5     15.63      0.00
    9    2    5     -3.08      0.00
   10    2    5    -16.31      0.00
   11    2    5     -1.56      0.00
   12    2    5      1.18      0.00
   13    2    5      2.47      0.00
   14    2    5      9.70      0.00
   15    2    5      6.56      0.00
   16    2    5     -6.79      0.00
   17    2    5      4.31      0.00
   18    2    5     -0.43      0.00
   19    2    5     -5.27      0.00
  -18    3    5     -3.58      0.00
  -17    3    5      2.52      0.00
  -16    3    5     -2.05      0.00
  -15    3    5      3.35      0.00
  -14    3    5      5.38      0.00
  -13    3    5     -1.22      0.00
  -12    3    5      2.37      0.00
  -11    3    5      5.51      0.00
  -10    3    5     -5.89      0.00
   -9    3    5      2.69      0.00
   -8    3    5      3.67      0.00
   -7    3    5     14.74      0.00
   -6    3    5      5.33      0.00
   -5    3    5      8.60      0.00
   -4    3    5    -26.66      0.00
   -3    3    5     25.15      0.00
   -2    3    5     46.62      0.00
   -1    3    5     17.41      0.00
    0    3    5    -22.24      0.00
    1    3    5    -36.29      0.00
    2    3    5     -9.41      0.00
    3    3    5     16.59      0.00
    4    3    5    -14.91      0.00
    5    3    5     17.25      0.00
    6    3    5     22.58      0.00
    7    3    5    -28.22      0.00
    8    3    5     16.00      0.00
    9    3    5     28.80      0.00
   10    3    5      4.86      0.00
   11    3    5     -4.75      0.00
   12    3    5      4.30      0.00
   13    3    5     -2.49      0.00
   14    3    5      4.08      0.00
   15    3    5      4.26      0.00
   16    3    5      2.06      0.00
   17    3    5      0.53      0.00
   18    3    5      7.81      0.00
   19    3    5      0.60      0.00
  -18    4    5      2.17      0.00
  -17    4    5     -1.28      0.00
  -16    4    5      1.44      0.00
  -15    4    5     -2.92      0.00
  -14    4    5      7.91      0.00
  -13    4    5      4.55      0.00
  -12    4    5     -3.50      0.00
  -11    4    5      7.49      0.00
  -10    4    5     11.73      0.00
   -9    4    5    -10.63      0.00
   -8    4    5      1.78      0.00
   -7    4    5     -2.16      0.00
   -6    4    5     -4.45      0.00
   -5    4    5     -1.51      0.00
   -4    4    5      3.09      0.00
   -3    4    5     -2.75      0.00
   -2    4    5     16.30      0.00
   -1    4    5     48.36      0.00
    0    4    5     10.46      0.00
    1    4    5     19.56      0.00
    2    4    5    -22.50      0.00
    3    4    5    -55.74      0.00
    4    4    5    -42.04      0.00
    5    4    5     22.92      0.00
    6    4    5     29.11      0.00
    7    4    5     -2.86      0.00
    8    4    5     -8.65      0.00
    9    4    5     24.16      0.00
   10    4    5      7.55      0.00
   11    4    5     12.82      0.00
   12    4    5      5.06      0.00
   13    4    5     -6.26      0.00
   14    4    5     -8.85      0.00
   15    4    5      7.03      0.00
   16    4    5      3.28      0.00
   17    4    5     -4.93      0.00
   18    4    5      1.34      0.00
   19    4    5      1.05      0.00
  -17    5    5      4.99      0.00
  -16    5    5     -2.64      0.00
  -15    5    5     -1.17      0.00
  -14    5    5      5.93      0.00
  -13    5    5      8.56      0.00
  -12    5    5     -6.97      0.00
  -11    5    5     -2.79      0.00
  -10    5    5     -2.05      0.00
   -9    5    5    -10.81      0.00
   -8    5    5     -6.24      0.00
   -7    5    5      6.94      0.00
   -6    5    5     -8.97      0.00
   -5    5    5    -10.47      0.00
   -4    5    5     24.56      0.00
   -3    5    5    -13.43      0.00
   -2    5    5     -8.14      0.00
   -1    5    5    -22.82      0.00
    0    5    5    -47.51      0.00
    1    5    5      8.33      0.00
    2    5    5     38.01      0.00
    3    5    5    -33.65      0.00
    4    5    5     26.88      0.00
    5    5    5    -10.69      0.00
    6    5    5    -13.87      0.00
    7    5    5     -0.91      0.00
    8    5    5     -2.60      0.00
    9    5    5      9.68      0.00
   10    5    5     -0.22      0.00
   11    5    5     -0.33      0.00
   12    5    5     11.83      0.00
   13    5    5     -1.14      0.00
   14    5    5     -7.45      0.00
   15    5    5     -4.39      0.00
   16    5    5     -0.19      0.00
   17    5    5     -2.76      0.00
   18    5    5     -1.49      0.00
   19    5    5      2.25      0.00
  -17    6    5     -3.19      0.00
  -16    6    5     -1.39      0.00
  -15    6    5      2.30      0.00
  -14    6    5     -5.45      0.00
  -13    6    5     -6.34      0.00
  -12    6    5      2.80      0.00
  -11    6    5      4.25      0.00
  -10    6    5      1.67      0.00
   -9    6    5     -0.48      0.00
   -8    6    5     -7.06      0.00
   -7    6    5     10.30      0.00
   -6    6    5     -0.54      0.00
   -5    6    5     -8.83      0.00
   -4    6    5     -9.93      0.00
   -3    6    5     -4.81      0.00
   -2    6    5    -21.65      0.00
   -1    6    5      2.29      0.00
    0    6    5     -5.55      0.00
    1    6    5    -30.52      0.00
    2    6    5    -20.86      0.00
    3    6    5    -12.48      0.00
    4    6    5    -25.14      0.00
    5    6    5     12.17      0.00
    6    6    5      4.28      0.00
    7    6    5     16.50      0.00
    8    6    5     -3.41      0.00
    9    6    5    -29.33      0.00
   10    6    5     -8.20      0.00
   11    6    5     -3.22      0.00
   12    6    5     -2.58      0.00
   13    6    5     -6.08      0.00
   14    6    5     -5.54      0.00
   15    6    5     -1.56      0.00
   16    6    5      3.10      0.00
   17    6    5      9.12      0.00
   18    6    5      0.91      0.00
   19    6    5     -2.40      0.00
  -16    7    5     -2.26      0.00
  -15    7    5      1.54      0.00
  -14    7    5      1.63      0.00
  -13    7    5     -2.62      0.00
  -12    7    5      8.02      0.00
  -11    7    5     -1.28      0.00
  -10    7    5     -7.58      0.00
   -9    7    5     -1.33      0.00
   -8    7    5      3.65      0.00
   -7    7    5    -11.32      0.00
   -6    7    5     -7.26      0.00
   -5    7    5     -1.97      0.00
   -4    7    5      4.58      0.00
   -3    7    5     14.82      0.00
   -2    7    5    -26.93      0.00
   -1    7    5    -31.80      0.00
    0    7    5      4.93      0.00
    1    7    5    -10.67      0.00
    2    7    5    -62.59      0.00
    3    7    5    -11.86      0.00
    4    7    5     13.46      0.00
    5    7    5    -22.60      0.00
    6    7    5    -15.37      0.00
    7    7    5     22.64      0.00
    8    7    5     11.46      0.00
    9    7    5     -6.85      0.00
   10    7    5    -10.53      0.00
   11    7    5     -3.84      0.00
   12    7    5     -8.24      0.00
   13    7    5      6.69      0.00
   14    7    5      4.79      0.00
   15    7    5     -4.32      0.00
   16    7    5     -4.26      0.00
   17    7    5      4.80      0.00
   18    7    5      4.37      0.00
   19    7    5     -1.48      0.00
  -16    8    5      3.62      0.00
  -15    8    5      0.32      0.00
  -14    8    5     -5.92      0.00
  -13    8    5     -3.04      0.00
  -12    8    5     -7.27      0.00
  -11    8    5     -0.76      0.00
  -10    8    5     -2.30      0.00
   -9    8    5     -6.74      0.00
   -8    8    5      4.47      0.00
   -7    8    5      2.60      0.00
   -6    8    5     -9.24      0.00
   -5    8    5      6.58      0.00
   -4    8    5     -5.47      0.00
   -3    8    5    -21.00      0.00
   -2    8    5     23.97      0.00
   -1    8    5    -19.26      0.00
    0    8    5     -2.07      0.00
    1    8    5     37.09      0.00
    2    8    5      3.25      0.00
    3    8    5     -7.85      0.00
    4    8    5     34.83      0.00
    5    8    5    -19.67      0.00
    6    8    5    -39.29      0.00
    7    8    5      4.32      0.00
    8    8    5     13.73      0.00
    9    8    5    -19.07      0.00
   10    8    5     10.79      0.00
   11    8    5      6.01      0.00
   12    8    5    -12.82      0.00
   13    8    5      1.65      0.00
   14    8    5      6.89      0.00
   15    8    5     -3.35      0.00
   16    8    5     -3.60      0.00
   17    8    5     -5.80      0.00
   18    8    5     -1.44      0.00
   19    8    5      0.27      0.00
  -15    9    5      1.05      0.00
  -14    9    5      0.64      0.00
  -13    9    5      1.84      0.00
  -12    9    5      3.92      0.00
  -11    9    5     -2.16      0.00
  -10    9    5     -2.07      0.00
   -9    9    5      6.43      0.00
   -8    9    5     -0.39      0.00
   -7    9    5     -6.95      0.00
   -6    9    5      0.70      0.00
   -5    9    5      9.83      0.00
   -4    9    5     -5.77      0.00
   -3    9    5      7.43      0.00
   -2    9    5      5.71      0.00
   -1    9    5     -0.02      0.00
    0    9    5    -20.56      0.00
    1    9    5     10.75      0.00
    2    9    5     16.54      0.00
    3    9    5      3.19      0.00
    4    9    5     -6.60      0.00
    5    9    5     -2.38      0.00
    6    9    5    -12.97      0.00
    7    9    5     -1.58      0.00
    8    9    5     -8.78      0.00
    9    9    5     -2.32      0.00
   10    9    5      0.57      0.00
   11    9    5     10.96      0.00
   12    9    5      3.62      0.00
   13    9    5     -4.06      0.00
   14    9    5      9.88      0.00
   15    9    5      2.03      0.00
   16    9    5     -3.55      0.00
   17    9    5      1.85      0.00
   18    9    5     -3.42      0.00
   19    9    5     -3.49      0.00
  -15   10    5      0.51      0.00
  -14   10    5      0.23      0.00
  -13   10    5     -1.55      0.00
  -12   10    5      4.03      0.00
  -11   10    5      2.22      0.00
  -10   10    5     -3.12      0.00
   -9   10    5     11.87      0.00
   -8   10    5      3.97      0.00
   -7   10    5    -13.58      0.00
   -6   10    5      9.71      0.00
   -5   10    5      0.98      0.00
   -4   10    5     -3.69      0.00
   -3   10    5     -4.49      0.00
   -2   10    5      4.13      0.00
   -1   10    5     14.32      0.00
    0   10    5      0.14      0.00
    1   10    5    -32.52      0.00
    2   10    5     10.81      0.00
    3   10    5     13.56      0.00
    4   10    5     -9.97      0.00
    5   10    5     19.84      0.00
    6   10    5     27.13      0.00
    7   10    5    -22.26      0.00
    8   10    5     -1.64      0.00
    9   10    5     22.37      0.00
   10   10    5      1.97      0.00
   11   10    5     -2.22      0.00
   12   10    5      3.79      0.00
   13   10    5     -2.77      0.00
   14   10    5     -1.96      0.00
   15   10    5      9.73      0.00
   16   10    5      5.45      0.00
   17   10    5      0.22      0.00
   18   10    5      3.87      0.00
   19   10    5     -0.25      0.00
  -14   11    5      2.38      0.00
  -13   11    5      2.07      0.00
  -12   11    5      1.61      0.00
  -11   11    5     -2.83      0.00
  -10   11    5      2.24      0.00
   -9   11    5      0.99      0.00
   -8   11    5      1.89      0.00
   -7   11    5     17.30      0.00
   -6   11    5     -7.42      0.00
   -5   11    5     -3.51      0.00
   -4   11    5     -2.81      0.00
   -3   11    5    -20.48      0.00
   -2   11    5      2.65      0.00
   -1   11    5     37.35      0.00
    0   11    5    -15.12      0.00
    1   11    5    -10.22      0.00
    2   11    5     22.47      0.00
    3   11    5     16.26      0.00
    4   11    5     -6.00      0.00
    5   11    5     -9.62      0.00
    6   11    5     14.60      0.00
    7   11    5      0.19      0.00
    8   11    5    -12.13      0.00
    9   11    5      7.79      0.00
   10   11    5      6.43      0.00
   11   11    5    -10.58      0.00
   12   11    5     12.82      0.00
   13   11    5      8.96      0.00
   14   11    5    -10.52      0.00
   15   11    5     -4.17      0.00
   16   11    5      4.69      0.00
   17   11    5      2.77      0.00
   18   11    5     -5.17      0.00
   19   11    5      2.37      0.00
  -14   12    5     -1.17      0.00
  -13   12    5      2.77      0.00
  -12   12    5     -1.42      0.00
  -11   12    5     -0.22      0.00
  -10   12    5      2.71      0.00
   -9   12    5    -12.55      0.00
   -8   12    5     -7.56      0.00
   -7   12    5      4.73      0.00
   -6   12    5     -0.40      0.00
   -5   12    5      1.00      0.00
   -4   12    5     15.53      0.00
   -3   12    5     -5.77      0.00
   -2   12    5     -7.75      0.00
   -1   12    5     12.49      0.00
    0   12    5     23.86      0.00
    1   12    5      4.46      0.00
    2   12    5     -1.60      0.00
    3   12    5     -9.36      0.00
    4   12    5    -11.13      0.00
    5   12    5     13.52      0.00
    6   12    5      2.60      0.00
    7   12    5     -0.22      0.00
    8   12    5     -9.89      0.00
    9   12    5      8.35      0.00
   10   12    5     12.69      0.00
   11   12    5     -1.72      0.00
   12   12    5     -6.49      0.00
   13   12    5      6.63      0.00
   14   12    5      2.58      0.00
   15   12    5     -1.94      0.00
   16   12    5      0.83      0.00
   17   12    5     -2.58      0.00
   18   12    5      2.95      0.00
  -13   13    5      0.22      0.00
  -12   13    5     -4.78      0.00
  -11   13    5      0.81      0.00
  -10   13    5      7.90      0.00
   -9   13    5     -3.49      0.00
   -8   13    5     -9.21      0.00
   -7   13    5      0.19      0.00
   -6   13    5      1.54      0.00
   -5   13    5     -4.89      0.00
   -4   13    5     10.42      0.00
   -3   13    5     14.53      0.00
   -2   13    5     -9.61      0.00
   -1   13    5    -18.76      0.00
    0   13    5     13.98      0.00
    1   13    5     -9.12      0.00
    2   13    5     -9.56      0.00
    3   13    5     -6.33      0.00
    4   13    5    -10.94      0.00
    5   13    5     -3.84      0.00
    6   13    5     10.93      0.00
    7   13    5     -7.95      0.00
    8   13    5      3.45      0.00
    9   13    5     -6.38      0.00
   10   13    5    -12.98      0.00
   11   13    5     -9.26      0.00
   12   13    5      4.88      0.00
   13   13    5      1.74      0.00
   14   13    5     -2.08      0.00
   15   13    5     -0.71      0.00
   16   13    5     -1.94      0.00
   17   13    5      0.90      0.00
   18   13    5     -0.90      0.00
  -12   14    5      0.97      0.00
  -11   14    5      0.31      0.00
  -10   14    5     -4.44      0.00
   -9   14    5      3.60      0.00
   -8   14    5     -0.30      0.00
   -7   14    5      0.27      0.00
   -6   14    5      4.56      0.00
   -5   14    5    -14.38      0.00
   -4   14    5    -14.07      0.00
   -3   14    5      7.60      0.00
   -2   14    5    -11.75      0.00
   -1   14    5     -6.22      0.00
    0   14    5     -6.70      0.00
    1   14    5      0.25      0.00
    2   14    5    -10.72      0.00
    3   14    5      3.22      0.00
    4   14    5     -5.87      0.00
    5   14    5     -6.00      0.00
    6   14    5     -2.78      0.00
    7   14    5     -1.91      0.00
    8   14    5      7.09      0.00
    9   14    5      2.02      0.00
   10   14    5     -6.84      0.00
   11   14    5      2.74      0.00
   12   14    5     -0.82      0.00
   13   14    5      0.58      0.00
   14   14    5      0.00      0.00
   15   14    5     -5.89      0.00
   16   14    5      1.77      0.00
   17   14    5      1.57      0.00
   18   14    5     -0.95      0.00
  -11   15    5     -1.35      0.00
  -10   15    5     -2.18      0.00
   -9   15    5      1.85      0.00
   -8   15    5      0.84      0.00
   -7   15    5     -4.66      0.00
   -6   15    5     -0.36      0.00
   -5   15    5      2.95      0.00
   -4   15    5      0.92      0.00
   -3   15    5     -2.68      0.00
   -2   15    5     -0.46      0.00
   -1   15    5    -19.46      0.00
    0   15    5     -5.30      0.00
    1   15    5      5.73      0.00
    2   15    5     -0.04      0.00
    3   15    5     -4.24      0.00
    4   15    5      3.36      0.00
    5   15    5     -3.12      0.00
    6   15    5     -3.20      0.00
    7   15    5      8.07      0.00
    8   15    5     -0.82      0.00
    9   15    5     -2.86      0.00
   10   15    5     -4.00      0.00
   11   15    5     -3.07      0.00
   12   15    5     -7.81      0.00
   13   15    5     -6.71      0.00
   14   15    5      0.98      0.00
   15   15    5      3.29      0.00
   16   15    5     -2.35      0.00
   17   15    5     -3.01      0.00
  -10   16    5     -1.96      0.00
   -9   16    5     -3.64      0.00
   -8   16    5      2.23      0.00
   -7   16    5     -2.81      0.00
   -6   16    5     -3.74      0.00
   -5   16    5      7.84      0.00
   -4   16    5     -0.65      0.00
   -3   16    5     -2.56      0.00
   -2   16    5      8.27      0.00
   -1   16    5      3.88      0.00
    0   16    5    -10.45      0.00
    1   16    5     -8.93      0.00
    2   16    5     -1.34      0.00
    3   16    5      0.56      0.00
    4   16    5     18.53      0.00
    5   16    5     -7.30      0.00
    6   16    5    -18.60      0.00
    7   16    5      4.50      0.00
    8   16    5      5.28      0.00
    9   16    5     -8.56      0.00
   10   16    5      6.60      0.00
   11   16    5      0.79      0.00
   12   16    5     -5.43      0.00
   13   16    5     -2.15      0.00
   14   16    5      5.38      0.00
   15   16    5     -0.57      0.00
   16   16    5     -1.76      0.00
   17   16    5      0.25      0.00
   -9   17    5      1.96      0.00
   -8   17    5      2.53      0.00
   -7   17    5     -3.29      0.00
   -6   17    5     -4.00      0.00
   -5   17    5      0.93      0.00
   -4   17    5     -1.48      0.00
   -3   17    5     -0.87      0.00
   -2   17    5      1.54      0.00
   -1   17    5      4.44      0.00
    0   17    5      4.11      0.00
    1   17    5      2.53      0.00
    2   17    5     -4.19      0.00
    3   17    5      1.53      0.00
    4   17    5     -1.05      0.00
    5   17    5      7.39      0.00
    6   17    5      0.50      0.00
    7   17    5      0.41      0.00
    8   17    5     -2.24      0.00
    9   17    5     -9.26      0.00
   10   17    5      4.50      0.00
   11   17    5     14.94      0.00
   12   17    5     -0.08      0.00
   13   17    5     -4.06      0.00
   14   17    5      4.43      0.00
   15   17    5      1.56      0.00
   16   17    5     -3.18      0.00
   -8   18    5      2.22      0.00
   -7   18    5     -2.95      0.00
   -6   18    5      2.68      0.00
   -5   18    5     -3.25      0.00
   -4   18    5     -4.88      0.00
   -3   18    5     -2.18      0.00
   -2   18    5     -0.13      0.00
   -1   18    5      0.94      0.00
    0   18    5      5.86      0.00
    1   18    5      5.17      0.00
    2   18    5      6.70      0.00
    3   18    5     -0.04      0.00
    4   18    5      2.00      0.00
    5   18    5      2.11      0.00
    6   18    5      4.53      0.00
    7   18    5     -0.33      0.00
    8   18    5     -0.08      0.00
    9   18    5      1.67      0.00
   10   18    5      1.69      0.00
   11   18    5      4.47      0.00
   12   18    5      1.80      0.00
   13   18    5      5.03      0.00
   14   18    5     -0.05      0.00
   15   18    5     -1.65      0.00
   -6   19    5     -0.46      0.00
   -5   19    5      4.96      0.00
   -4   19    5      1.95      0.00
   -3   19    5      3.14      0.00
   -2   19    5      4.58      0.00
   -1   19    5     -0.13      0.00
    0   19    5     -1.39      0.00
    1   19    5      1.96      0.00
    2   19    5      1.11      0.00
    3   19    5      0.37      0.00
    4   19    5     -4.04      0.00
    5   19    5      0.86      0.00
    6   19    5      6.58      0.00
    7   19    5      0.15      0.00
    8   19    5      1.16      0.00
    9   19    5      3.57      0.00
   10   19    5     -3.40      0.00
   11   19    5     -7.65      0.00
   12   19    5      0.08      0.00
   13   19    5      2.83      0.00
   14   19    5      0.48      0.00
   -5   20    5     -0.67      0.00
   -4   20    5      1.54      0.00
   -3   20    5      3.57      0.00
   -2   20    5      2.87      0.00
   -1   20    5      0.28      0.00
    0   20    5     -4.82      0.00
    1   20    5     -2.62      0.00
    2   20    5     -0.06      0.00
    3   20    5     -2.82      0.00
    4   20    5     -6.40      0.00
    5   20    5     -2.40      0.00
    6   20    5     -0.34      0.00
    7   20    5     -0.40      0.00
    8   20    5     -5.78      0.00
    9   20    5      6.62      0.00
   10   20    5      0.71      0.00
   11   20    5     -1.30      0.00
   12   20    5      0.23      0.00
   13   20    5      0.55      0.00
   -3   21    5     -2.93      0.00
   -2   21    5     -3.28      0.00
   -1   21    5      1.46      0.00
    0   21    5      1.80      0.00
    1   21    5     -1.80      0.00
    2   21    5     -2.47      0.00
    3   21    5     -2.40      0.00
    4   21    5     -3.97      0.00
    5   21    5     -3.16      0.00
    6   21    5      2.77      0.00
    7   21    5     -3.47      0.00
    8   21    5      4.06      0.00
    9   21    5      5.39      0.00
   10   21    5      0.54      0.00
   11   21    5     -2.17      0.00
    0   22    5     -1.41      0.00
    1   22    5     -2.65      0.00
    2   22    5      0.96      0.00
    3   22    5      4.55      0.00
    4   22    5      2.25      0.00
    5   22    5      4.07      0.00
    6   22    5     -1.42      0.00
    7   22    5      0.42      0.00
    8   22    5      0.60      0.00
    9   22    5     -2.23      0.00
   -7  -18    6     -1.35      0.00
   -6  -18    6     -3.39      0.00
   -5  -18    6      1.37      0.00
   -4  -18    6      5.47      0.00
   -3  -18    6      5.18      0.00
   -2  -18    6     -0.01      0.00
   -1  -18    6      1.37      0.00
  -10  -17    6      2.31      0.00
   -9  -17    6      3.94      0.00
   -8  -17    6     -1.44      0.00
   -7  -17    6      1.73      0.00
   -6  -17    6      0.84      0.00
   -5  -17    6     -4.29      0.00
   -4  -17    6     -0.44      0.00
   -3  -17    6     -0.05      0.00
   -2  -17    6     -6.49      0.00
   -1  -17    6     -2.83      0.00
    0  -17    6      4.34      0.00
    1  -17    6     -3.77      0.00
    2  -17    6     -1.01      0.00
  -12  -16    6     -4.74      0.00
  -11  -16    6     -3.15      0.00
  -10  -16    6     -1.80      0.00
   -9  -16    6     -2.27      0.00
   -8  -16    6      3.27      0.00
   -7  -16    6     -0.97      0.00
   -6  -16    6     -1.17      0.00
   -5  -16    6     -0.05      0.00
   -4  -16    6      1.07      0.00
   -3  -16    6      3.61      0.00
   -2  -16    6     -4.11      0.00
   -1  -16    6     -1.87      0.00
    0  -16    6     -4.25      0.00
    1  -16    6     -3.50      0.00
    2  -16    6      2.28      0.00
    3  -16    6      3.40      0.00
    4  -16    6     -3.32      0.00
  -13  -15    6      0.72      0.00
  -12  -15    6     -0.06      0.00
  -11  -15    6      0.16      0.00
  -10  -15    6     -2.31      0.00
   -9  -15    6     -3.59      0.00
   -8  -15    6      2.54      0.00
   -7  -15    6     -1.08      0.00
   -6  -15    6     -5.28      0.00
   -5  -15    6      5.44      0.00
   -4  -15    6      7.76      0.00
   -3  -15    6     -8.07      0.00
   -2  -15    6      2.33      0.00
   -1  -15    6      4.34      0.00
    0  -15    6     -6.36      0.00
    1  -15    6     -6.25      0.00
    2  -15    6     -7.06      0.00
    3  -15    6      1.22      0.00
    4  -15    6      2.10      0.00
    5  -15    6     -0.43      0.00
    6  -15    6      3.96      0.00
  -14  -14    6      1.73      0.00
  -13  -14    6      1.60      0.00
  -12  -14    6      0.74      0.00
  -11  -14    6     -0.17      0.00
  -10  -14    6      2.15      0.00
   -9  -14    6     -3.99      0.00
   -8  -14    6      0.12      0.00
   -7  -14    6      4.61      0.00
   -6  -14    6     -5.87      0.00
   -5  -14    6      1.90      0.00
   -4  -14    6     -6.89      0.00
   -3  -14    6     -5.15      0.00
   -2  -14    6      3.37      0.00
   -1  -14    6      1.11      0.00
    0  -14    6      0.63      0.00
    1  -14    6     -3.32      0.00
    2  -14    6      2.96      0.00
    3  -14    6     -0.54      0.00
    4  -14    6      1.82      0.00
    5  -14    6      0.59      0.00
    6  -14    6     -2.74      0.00
    7  -14    6     -1.56      0.00
    8  -14    6     -2.56      0.00
  -15  -13    6     -3.79      0.00
  -14  -13    6     -0.55      0.00
  -13  -13    6      0.17      0.00
  -12  -13    6     -2.09      0.00
  -11  -13    6      2.31      0.00
  -10  -13    6      1.69      0.00
   -9  -13    6      4.76      0.00
   -8  -13    6     -0.48      0.00
   -7  -13    6      2.88      0.00
   -6  -13    6      4.51      0.00
   -5  -13    6     -5.09      0.00
   -4  -13    6      4.09      0.00
   -3  -13    6     -2.39      0.00
   -2  -13    6     -7.37      0.00
   -1  -13    6      3.82      0.00
    0  -13    6     -1.92      0.00
    1  -13    6      6.86      0.00
    2  -13    6     10.21      0.00
    3  -13    6     -1.52      0.00
    4  -13    6     -6.19      0.00
    5  -13    6      3.40      0.00
    6  -13    6      4.41      0.00
    7  -13    6      4.10      0.00
    8  -13    6     -0.45      0.00
    9  -13    6      0.04      0.00
  -16  -12    6      0.51      0.00
  -15  -12    6      1.16      0.00
  -14  -12    6      1.66      0.00
  -13  -12    6     -3.22      0.00
  -12  -12    6     -2.94      0.00
  -11  -12    6     -1.41      0.00
  -10  -12    6      4.98      0.00
   -9  -12    6      2.26      0.00
   -8  -12    6     -3.45      0.00
   -7  -12    6      6.25      0.00
   -6  -12    6      7.52      0.00
   -5  -12    6      5.15      0.00
   -4  -12    6      4.81      0.00
   -3  -12    6      7.83      0.00
   -2  -12    6      8.35      0.00
   -1  -12    6     -1.99      0.00
    0  -12    6      0.13      0.00
    1  -12    6      2.78      0.00
    2  -12    6      6.69      0.00
    3  -12    6      3.20      0.00
    4  -12    6      7.20      0.00
    5  -12    6      3.41      0.00
    6  -12    6     -4.35      0.00
    7  -12    6     -2.09      0.00
    8  -12    6      6.44      0.00
    9  -12    6     -2.60      0.00
   10  -12    6     -0.75      0.00
  -16  -11    6      0.24      0.00
  -15  -11    6      3.28      0.00
  -14  -11    6      3.49      0.00
  -13  -11    6      4.27      0.00
  -12  -11    6      2.63      0.00
  -11  -11    6      6.25      0.00
  -10  -11    6      2.05      0.00
   -9  -11    6      0.01      0.00
   -8  -11    6      0.68      0.00
   -7  -11    6     -2.40      0.00
   -6  -11    6      7.42      0.00
   -5  -11    6     -3.85      0.00
   -4  -11    6    -11.33      0.00
   -3  -11    6      5.90      0.00
   -2  -11    6     11.76      0.00
   -1  -11    6      8.95      0.00
    0  -11    6     -1.35      0.00
    1  -11    6      4.19      0.00
    2  -11    6     -9.07      0.00
    3  -11    6    -10.83      0.00
    4  -11    6      5.23      0.00
    5  -11    6     -0.66      0.00
    6  -11    6     -5.62      0.00
    7  -11    6      5.72      0.00
    8  -11    6      6.33      0.00
    9  -11    6      4.38      0.00
   10  -11    6      3.36      0.00
   11  -11    6      0.71      0.00
  -17  -10    6     -6.22      0.00
  -16  -10    6     -0.30      0.00
  -15  -10    6      2.87      0.00
  -14  -10    6      1.66      0.00
  -13  -10    6      6.78      0.00
  -12  -10    6      1.74      0.00
  -11  -10    6     -2.57      0.00
  -10  -10    6      2.45      0.00
   -9  -10    6      3.72      0.00
   -8  -10    6      0.31      0.00
   -7  -10    6     -4.20      0.00
   -6  -10    6     -5.52      0.00
   -5  -10    6     -6.22      0.00
   -4  -10    6     -4.80      0.00
   -3  -10    6      3.77      0.00
   -2  -10    6     -4.64      0.00
   -1  -10    6     -9.68      0.00
    0  -10    6     16.33      0.00
    1  -10    6     18.86      0.00
    2  -10    6     -5.39      0.00
    3  -10    6      0.70      0.00
    4  -10    6      0.33      0.00
    5  -10    6     -0.03      0.00
    6  -10    6      0.23      0.00
    7  -10    6      0.00      0.00
    8  -10    6      0.44      0.00
    9  -10    6      0.73      0.00
   10  -10    6      0.51      0.00
   11  -10    6     -0.30      0.00
   12  -10    6     -1.31      0.00
  -17   -9    6     -0.72      0.00
  -16   -9    6      0.61      0.00
  -15   -9    6      4.14      0.00
  -14   -9    6     -4.99      0.00
  -13   -9    6     -4.50      0.00
  -12   -9    6      5.81      0.00
  -11   -9    6     -4.95      0.00
  -10   -9    6     -5.57      0.00
   -9   -9    6      1.15      0.00
   -8   -9    6    -11.49      0.00
   -7   -9    6     -4.40      0.00
   -6   -9    6      9.00      0.00
   -5   -9    6     -1.71      0.00
   -4   -9    6      1.22      0.00
   -3   -9    6     10.32      0.00
   -2   -9    6     -0.73      0.00
   -1   -9    6    -10.55      0.00
    0   -9    6     13.29      0.00
    1   -9    6    -10.35      0.00
    2   -9    6     -8.16      0.00
    3   -9    6      6.73      0.00
    4   -9    6      7.15      0.00
    5   -9    6     -3.74      0.00
    6   -9    6     -5.46      0.00
    7   -9    6     -5.92      0.00
    8   -9    6     -2.66      0.00
    9   -9    6     -0.12      0.00
   10   -9    6      1.05      0.00
   11   -9    6     -4.93      0.00
   12   -9    6     -7.26      0.00
   13   -9    6      3.99      0.00
  -18   -8    6      0.50      0.00
  -17   -8    6      2.71      0.00
  -16   -8    6     -0.08      0.00
  -15   -8    6      2.71      0.00
  -14   -8    6     -1.15      0.00
  -13   -8    6     -6.69      0.00
  -12   -8    6      1.28      0.00
  -11   -8    6     -5.02      0.00
  -10   -8    6    -11.61      0.00
   -9   -8    6      0.10      0.00
   -8   -8    6      1.49      0.00
   -7   -8    6      4.54      0.00
   -6   -8    6      0.42      0.00
   -5   -8    6      5.75      0.00
   -4   -8    6      5.73      0.00
   -3   -8    6      8.01      0.00
   -2   -8    6      0.36      0.00
   -1   -8    6     -9.89      0.00
    0   -8    6    -18.23      0.00
    1   -8    6     -5.19      0.00
    2   -8    6     -6.23      0.00
    3   -8    6     -3.55      0.00
    4   -8    6     -9.13      0.00
    5   -8    6     -1.40      0.00
    6   -8    6      8.57      0.00
    7   -8    6      9.78      0.00
    8   -8    6    -10.74      0.00
    9   -8    6    -14.39      0.00
   10   -8    6      2.03      0.00
   11   -8    6      4.18      0.00
   12   -8    6      0.66      0.00
   13   -8    6     -4.33      0.00
   14   -8    6      0.68      0.00
  -18   -7    6      0.75      0.00
  -17   -7    6      1.61      0.00
  -16   -7    6      1.58      0.00
  -15   -7    6     -3.49      0.00
  -14   -7    6      0.18      0.00
  -13   -7    6      4.84      0.00
  -12   -7    6      0.42      0.00
  -11   -7    6      1.00      0.00
  -10   -7    6      3.91      0.00
   -9   -7    6      4.11      0.00
   -8   -7    6      6.12      0.00
   -7   -7    6    -15.34      0.00
   -6   -7    6     -4.10      0.00
   -5   -7    6      1.03      0.00
   -4   -7    6    -14.97      0.00
   -3   -7    6    -26.96      0.00
   -2   -7    6     -5.46      0.00
   -1   -7    6     14.41      0.00
    0   -7    6     -0.24      0.00
    1   -7    6      2.21      0.00
    2   -7    6     -8.81      0.00
    3   -7    6    -14.47      0.00
    4   -7    6      0.53      0.00
    5   -7    6    -16.26      0.00
    6   -7    6     -5.37      0.00
    7   -7    6     15.00      0.00
    8   -7    6     -2.04      0.00
    9   -7    6      4.53      0.00
   10   -7    6      3.17      0.00
   11   -7    6     -3.33      0.00
   12   -7    6     -3.30      0.00
   13   -7    6      1.15      0.00
   14   -7    6      0.61      0.00
  -18   -6    6     -1.52      0.00
  -17   -6    6     -2.90      0.00
  -16   -6    6      4.26      0.00
  -15   -6    6      1.13      0.00
  -14   -6    6     -3.27      0.00
  -13   -6    6      1.96      0.00
  -12   -6    6     -0.78      0.00
  -11   -6    6     -0.45      0.00
  -10   -6    6      0.61      0.00
   -9   -6    6      6.57      0.00
   -8   -6    6     -9.55      0.00
   -7   -6    6     -9.46      0.00
   -6   -6    6     -1.99      0.00
   -5   -6    6      0.91      0.00
   -4   -6    6     12.43      0.00
   -3   -6    6    -25.27      0.00
   -2   -6    6    -17.16      0.00
   -1   -6    6      2.86      0.00
    0   -6    6    -15.13      0.00
    1   -6    6      0.78      0.00
    2   -6    6     29.65      0.00
    3   -6    6     18.14      0.00
    4   -6    6     10.92      0.00
    5   -6    6      6.16      0.00
    6   -6    6      2.28      0.00
    7   -6    6    -10.92      0.00
    8   -6    6      6.97      0.00
    9   -6    6     -8.40      0.00
   10   -6    6     -3.11      0.00
   11   -6    6      1.86      0.00
   12   -6    6     -1.46      0.00
   13   -6    6      0.66      0.00
   14   -6    6      5.63      0.00
   15   -6    6     -2.33      0.00
  -18   -5    6      0.75      0.00
  -17   -5    6      2.06      0.00
  -16   -5    6     -5.71      0.00
  -15   -5    6     -1.58      0.00
  -14   -5    6     -2.34      0.00
  -13   -5    6     -5.03      0.00
  -12   -5    6      5.06      0.00
  -11   -5    6     -3.48      0.00
  -10   -5    6      1.73      0.00
   -9   -5    6      9.45      0.00
   -8   -5    6     15.51      0.00
   -7   -5    6     23.70      0.00
   -6   -5    6    -11.99      0.00
   -5   -5    6      0.50      0.00
   -4   -5    6     10.83      0.00
   -3   -5    6     19.46      0.00
   -2   -5    6      0.87      0.00
   -1   -5    6     -0.21      0.00
    0   -5    6      1.75      0.00
    1   -5    6      2.97      0.00
    2   -5    6     30.26      0.00
    3   -5    6     15.11      0.00
    4   -5    6    -23.71      0.00
    5   -5    6     19.26      0.00
    6   -5    6     -0.98      0.00
    7   -5    6    -14.32      0.00
    8   -5    6     -0.34      0.00
    9   -5    6     -1.37      0.00
   10   -5    6    -15.17      0.00
   11   -5    6      9.53      0.00
   12   -5    6      6.70      0.00
   13   -5    6     -3.63      0.00
   14   -5    6      2.88      0.00
   15   -5    6      5.47      0.00
   16   -5    6     -0.22      0.00
  -18   -4    6     -2.37      0.00
  -17   -4    6      3.79      0.00
  -16   -4    6     -3.96      0.00
  -15   -4    6     -3.21      0.00
  -14   -4    6     15.43      0.00
  -13   -4    6     -1.12      0.00
  -12   -4    6    -13.04      0.00
  -11   -4    6     13.44      0.00
  -10   -4    6     12.15      0.00
   -9   -4    6     -3.63      0.00
   -8   -4    6     23.31      0.00
   -7   -4    6     -6.22      0.00
   -6   -4    6     -0.57      0.00
   -5   -4    6     11.34      0.00
   -4   -4    6      1.95      0.00
   -3   -4    6     20.49      0.00
   -2   -4    6     30.80      0.00
   -1   -4    6     -6.97      0.00
    0   -4    6     -5.19      0.00
    1   -4    6      3.13      0.00
    2   -4    6     -1.91      0.00
    3   -4    6    -33.53      0.00
    4   -4    6     -6.79      0.00
    5   -4    6     16.55      0.00
    6   -4    6      3.84      0.00
    7   -4    6     -3.60      0.00
    8   -4    6     21.27      0.00
    9   -4    6     16.99      0.00
   10   -4    6     -1.94      0.00
   11   -4    6      0.51      0.00
   12   -4    6      6.23      0.00
   13   -4    6     -1.05      0.00
   14   -4    6     -1.49      0.00
   15   -4    6      7.08      0.00
   16   -4    6      1.50      0.00
  -18   -3    6     -1.19      0.00
  -17   -3    6      3.99      0.00
  -16   -3    6     -2.39      0.00
  -15   -3    6     -3.95      0.00
  -14   -3    6      6.70      0.00
  -13   -3    6      3.04      0.00
  -12   -3    6     -1.10      0.00
  -11   -3    6     13.91      0.00
  -10   -3    6     -4.82      0.00
   -9   -3    6    -10.61      0.00
   -8   -3    6      3.59      0.00
   -7   -3    6     35.44      0.00
   -6   -3    6      0.18      0.00
   -5   -3    6    -14.16      0.00
   -4   -3    6    -30.70      0.00
   -3   -3    6    -23.13      0.00
   -2   -3    6     60.58      0.00
   -1   -3    6     41.43      0.00
    0   -3    6    -23.69      0.00
    1   -3    6      4.67      0.00
    2   -3    6     24.91      0.00
    3   -3    6     25.71      0.00
    4   -3    6     24.17      0.00
    5   -3    6      7.03      0.00
    6   -3    6    -16.04      0.00
    7   -3    6    -13.17      0.00
    8   -3    6     15.33      0.00
    9   -3    6     15.75      0.00
   10   -3    6      3.99      0.00
   11   -3    6     -4.82      0.00
   12   -3    6      8.48      0.00
   13   -3    6      0.70      0.00
   14   -3    6     -3.75      0.00
   15   -3    6     -0.55      0.00
   16   -3    6      2.70      0.00
   17   -3    6     -2.68      0.00
  -18   -2    6      3.40      0.00
  -17   -2    6     -2.08      0.00
  -16   -2    6     -0.72      0.00
  -15   -2    6     -1.92      0.00
  -14   -2    6     -0.75      0.00
  -13   -2    6      4.58      0.00
  -12   -2    6      0.82      0.00
  -11   -2    6      1.67      0.00
  -10   -2    6      3.49      0.00
   -9   -2    6     -8.80      0.00
   -8   -2    6     -7.99      0.00
   -7   -2    6     -8.86      0.00
   -6   -2    6      4.77      0.00
   -5   -2    6      3.18      0.00
   -4   -2    6     34.10      0.00
   -3   -2    6     -7.05      0.00
   -2   -2    6    -55.85      0.00
   -1   -2    6     18.69      0.00
    0   -2    6     27.76      0.00
    1   -2    6     16.72      0.00
    2   -2    6     -0.76      0.00
    3   -2    6    -10.26      0.00
    4   -2    6    -10.70      0.00
    5   -2    6     22.18      0.00
    6   -2    6     23.15      0.00
    7   -2    6    -17.63      0.00
    8   -2    6    -26.28      0.00
    9   -2    6      2.11      0.00
   10   -2    6     -2.17      0.00
   11   -2    6      1.93      0.00
   12   -2    6      1.04      0.00
   13   -2    6      0.15      0.00
   14   -2    6     -5.65      0.00
   15   -2    6     -0.90      0.00
   16   -2    6      5.38      0.00
   17   -2    6     -2.93      0.00
  -18   -1    6      0.68      0.00
  -17   -1    6     -1.07      0.00
  -16   -1    6      3.02      0.00
  -15   -1    6      4.39      0.00
  -14   -1    6     -4.67      0.00
  -13   -1    6     -6.11      0.00
  -12   -1    6      4.57      0.00
  -11   -1    6    -11.31      0.00
  -10   -1    6      5.28      0.00
   -9   -1    6      4.09      0.00
   -8   -1    6    -14.41      0.00
   -7   -1    6     18.25      0.00
   -6   -1    6     -0.22      0.00
   -5   -1    6      1.58      0.00
   -4   -1    6     44.33      0.00
   -3   -1    6     -8.43      0.00
   -2   -1    6    -26.31      0.00
   -1   -1    6     12.94      0.00
    0   -1    6     16.19      0.00
    1   -1    6    -53.55      0.00
    2   -1    6    -33.43      0.00
    3   -1    6     -7.10      0.00
    4   -1    6     -8.41      0.00
    5   -1    6    -28.02      0.00
    6   -1    6      7.83      0.00
    7   -1    6     15.36      0.00
    8   -1    6    -12.80      0.00
    9   -1    6    -13.56      0.00
   10   -1    6      3.41      0.00
   11   -1    6     -8.69      0.00
   12   -1    6     -5.33      0.00
   13   -1    6      2.78      0.00
   14   -1    6      1.32      0.00
   15   -1    6     -2.86      0.00
   16   -1    6      6.30      0.00
   17   -1    6      7.05      0.00
  -18    0    6     -1.09      0.00
  -17    0    6     -0.80      0.00
  -16    0    6      2.31      0.00
  -15    0    6      1.37      0.00
  -14    0    6     -2.88      0.00
  -13    0    6     -3.77      0.00
  -12    0    6     -0.33      0.00
  -11    0    6      2.68      0.00
  -10    0    6    -12.69      0.00
   -9    0    6     -5.78      0.00
   -8    0    6     -3.33      0.00
   -7    0    6     -9.34      0.00
   -6    0    6     22.93      0.00
   -5    0    6     -0.76      0.00
   -4    0    6    -18.99      0.00
   -3    0    6     57.66      0.00
   -2    0    6    -49.46      0.00
   -1    0    6    -39.13      0.00
    0    0    6     36.79      0.00
    1    0    6    -47.27      0.00
    2    0    6    -93.39      0.00
    3    0    6     18.56      0.00
    4    0    6     -2.06      0.00
    5    0    6    -58.05      0.00
    6    0    6      3.28      0.00
    7    0    6     45.71      0.00
    8    0    6     -5.54      0.00
    9    0    6    -14.65      0.00
   10    0    6      6.85      0.00
   11    0    6      1.81      0.00
   12    0    6     -4.51      0.00
   13    0    6      3.22      0.00
   14    0    6     -1.45      0.00
   15    0    6     -4.58      0.00
   16    0    6     -3.36      0.00
   17    0    6      1.49      0.00
  -18    1    6      0.45      0.00
  -17    1    6     -1.19      0.00
  -16    1    6      0.62      0.00
  -15    1    6     -4.93      0.00
  -14    1    6     -4.44      0.00
  -13    1    6      2.89      0.00
  -12    1    6     -5.23      0.00
  -11    1    6    -14.92      0.00
  -10    1    6     -9.45      0.00
   -9    1    6      9.84      0.00
   -8    1    6      7.27      0.00
   -7    1    6    -22.87      0.00
   -6    1    6     13.92      0.00
   -5    1    6     14.59      0.00
   -4    1    6    -32.88      0.00
   -3    1    6     21.37      0.00
   -2    1    6     17.13      0.00
   -1    1    6   -165.96      0.00
    0    1    6     60.49      0.00
    1    1    6     89.87      0.00
    2    1    6    -18.30      0.00
    3    1    6     63.41      0.00
    4    1    6     18.39      0.00
    5    1    6    -20.95      0.00
    6    1    6    -12.18      0.00
    7    1    6      9.53      0.00
    8    1    6      4.50      0.00
    9    1    6     -8.63      0.00
   10    1    6      2.37      0.00
   11    1    6     -7.72      0.00
   12    1    6    -10.16      0.00
   13    1    6      4.06      0.00
   14    1    6     -0.76      0.00
   15    1    6     -5.67      0.00
   16    1    6     -3.96      0.00
   17    1    6     -5.87      0.00
   18    1    6     -0.32      0.00
  -18    2    6     -3.62      0.00
  -17    2    6     -2.98      0.00
  -16    2    6      5.02      0.00
  -15    2    6      1.32      0.00
  -14    2    6     -8.61      0.00
  -13    2    6     -1.18      0.00
  -12    2    6      6.71      0.00
  -11    2    6     -1.11      0.00
  -10    2    6     18.85      0.00
   -9    2    6     30.17      0.00
   -8    2    6    -24.78      0.00
   -7    2    6    -22.53      0.00
   -6    2    6     18.34      0.00
   -5    2    6      5.57      0.00
   -4    2    6    -24.46      0.00
   -3    2    6     17.03      0.00
   -2    2    6     34.85      0.00
   -1    2    6     73.03      0.00
    0    2    6    -48.97      0.00
    1    2    6     -5.35      0.00
    2    2    6     58.48      0.00
    3    2    6    -32.98      0.00
    4    2    6     40.88      0.00
    5    2    6     17.50      0.00
    6    2    6    -28.02      0.00
    7    2    6    -27.83      0.00
    8    2    6     -5.74      0.00
    9    2    6      1.86      0.00
   10    2    6      1.78      0.00
   11    2    6     -4.45      0.00
   12    2    6     -9.25      0.00
   13    2    6     -1.16      0.00
   14    2    6     11.10      0.00
   15    2    6      0.28      0.00
   16    2    6      4.07      0.00
   17    2    6      3.88      0.00
   18    2    6     -3.75      0.00
  -18    3    6      4.91      0.00
  -17    3    6     -0.54      0.00
  -16    3    6     -0.83      0.00
  -15    3    6      0.27      0.00
  -14    3    6     -1.21      0.00
  -13    3    6      2.23      0.00
  -12    3    6      6.21      0.00
  -11    3    6     -8.41      0.00
  -10    3    6    -16.29      0.00
   -9    3    6     10.28      0.00
   -8    3    6     25.08      0.00
   -7    3    6      9.10      0.00
   -6    3    6     -3.98      0.00
   -5    3    6     -1.16      0.00
   -4    3    6     -4.09      0.00
   -3    3    6    -10.43      0.00
   -2    3    6     73.05      0.00
   -1    3    6     42.88      0.00
    0    3    6    -60.64      0.00
    1    3    6     37.87      0.00
    2    3    6      7.47      0.00
    3    3    6     -3.17      0.00
    4    3    6    -13.03      0.00
    5    3    6     18.11      0.00
    6    3    6     25.18      0.00
    7    3    6     -2.93      0.00
    8    3    6     -6.94      0.00
    9    3    6      9.42      0.00
   10    3    6      1.91      0.00
   11    3    6     19.91      0.00
   12    3    6      3.84      0.00
   13    3    6     -2.96      0.00
   14    3    6      0.63      0.00
   15    3    6      2.27      0.00
   16    3    6     -2.54      0.00
   17    3    6      3.26      0.00
   18    3    6      5.31      0.00
   19    3    6     -3.09      0.00
  -17    4    6      2.47      0.00
  -16    4    6     -3.47      0.00
  -15    4    6      0.44      0.00
  -14    4    6      4.82      0.00
  -13    4    6     -2.79      0.00
  -12    4    6     -2.69      0.00
  -11    4    6      9.30      0.00
  -10    4    6      7.99      0.00
   -9    4    6     -7.30      0.00
   -8    4    6     10.27      0.00
   -7    4    6      7.70      0.00
   -6    4    6     -7.95      0.00
   -5    4    6     22.14      0.00
   -4    4    6     14.99      0.00
   -3    4    6    -33.87      0.00
   -2    4    6     17.05      0.00
   -1    4    6     38.76      0.00
    0    4    6     42.89      0.00
    1    4    6     18.46      0.00
    2    4    6     60.75      0.00
    3    4    6    -39.25      0.00
    4    4    6    -20.20      0.00
    5    4    6     12.95      0.00
    6    4    6     -3.01      0.00
    7    4    6     -2.86      0.00
    8    4    6     -1.66      0.00
    9    4    6      3.95      0.00
   10    4    6      5.47      0.00
   11    4    6      8.94      0.00
   12    4    6     16.31      0.00
   13    4    6     -0.54      0.00
   14    4    6     -3.35      0.00
   15    4    6      3.02      0.00
   16    4    6     -6.09      0.00
   17    4    6     -1.33      0.00
   18    4    6     -0.54      0.00
   19    4    6     -3.31      0.00
  -17    5    6      0.25      0.00
  -16    5    6     -4.53      0.00
  -15    5    6      4.32      0.00
  -14    5    6      4.57      0.00
  -13    5    6      1.26      0.00
  -12    5    6     -4.52      0.00
  -11    5    6      9.40      0.00
  -10    5    6      2.78      0.00
   -9    5    6    -23.09      0.00
   -8    5    6     -8.94      0.00
   -7    5    6     12.24      0.00
   -6    5    6    -10.36      0.00
   -5    5    6      1.45      0.00
   -4    5    6     21.75      0.00
   -3    5    6     18.91      0.00
   -2    5    6    -17.32      0.00
   -1    5    6     25.11      0.00
    0    5    6     15.13      0.00
    1    5    6    -20.81      0.00
    2    5    6      6.21      0.00
    3    5    6     24.20      0.00
    4    5    6    -22.53      0.00
    5    5    6     13.11      0.00
    6    5    6     -7.35      0.00
    7    5    6    -11.73      0.00
    8    5    6     42.84      0.00
    9    5    6     -5.87      0.00
   10    5    6    -17.05      0.00
   11    5    6      4.68      0.00
   12    5    6     10.03      0.00
   13    5    6     -2.23      0.00
   14    5    6     -2.01      0.00
   15    5    6     -3.86      0.00
   16    5    6     -3.50      0.00
   17    5    6     -1.91      0.00
   18    5    6      5.57      0.00
   19    5    6      0.25      0.00
  -17    6    6      2.47      0.00
  -16    6    6     -0.98      0.00
  -15    6    6     -7.20      0.00
  -14    6    6      1.15      0.00
  -13    6    6     -2.59      0.00
  -12    6    6      2.20      0.00
  -11    6    6      7.56      0.00
  -10    6    6      1.18      0.00
   -9    6    6     -5.80      0.00
   -8    6    6      4.79      0.00
   -7    6    6     10.32      0.00
   -6    6    6    -12.60      0.00
   -5    6    6    -18.73      0.00
   -4    6    6      6.91      0.00
   -3    6    6     10.69      0.00
   -2    6    6    -10.09      0.00
   -1    6    6      1.45      0.00
    0    6    6     -4.92      0.00
    1    6    6      0.41      0.00
    2    6    6    -10.48      0.00
    3    6    6    -29.53      0.00
    4    6    6      0.11      0.00
    5    6    6     40.54      0.00
    6    6    6    -15.52      0.00
    7    6    6     -1.35      0.00
    8    6    6      4.57      0.00
    9    6    6     -0.01      0.00
   10    6    6    -22.35      0.00
   11    6    6     -4.63      0.00
   12    6    6     -1.71      0.00
   13    6    6     -6.04      0.00
   14    6    6     -1.42      0.00
   15    6    6      9.47      0.00
   16    6    6      1.80      0.00
   17    6    6     -1.14      0.00
   18    6    6      1.38      0.00
   19    6    6      0.32      0.00
  -16    7    6      1.36      0.00
  -15    7    6      3.61      0.00
  -14    7    6      0.20      0.00
  -13    7    6     -3.03      0.00
  -12    7    6     -7.73      0.00
  -11    7    6     -0.31      0.00
  -10    7    6      0.72      0.00
   -9    7    6     -1.57      0.00
   -8    7    6      4.68      0.00
   -7    7    6     -7.69      0.00
   -6    7    6    -10.49      0.00
   -5    7    6      0.00      0.00
   -4    7    6     11.12      0.00
   -3    7    6    -23.41      0.00
   -2    7    6     -7.39      0.00
   -1    7    6    -33.04      0.00
    0    7    6     -8.38      0.00
    1    7    6     18.63      0.00
    2    7    6     -9.74      0.00
    3    7    6      2.13      0.00
    4    7    6     26.36      0.00
    5    7    6    -48.12      0.00
    6    7    6      8.23      0.00
    7    7    6     -4.63      0.00
    8    7    6     -4.57      0.00
    9    7    6     11.17      0.00
   10    7    6     -3.13      0.00
   11    7    6     -7.13      0.00
   12    7    6      2.86      0.00
   13    7    6      2.31      0.00
   14    7    6     -2.78      0.00
   15    7    6     -2.23      0.00
   16    7    6     -1.73      0.00
   17    7    6     -2.51      0.00
   18    7    6      1.21      0.00
   19    7    6      0.21      0.00
  -16    8    6      0.10      0.00
  -15    8    6      1.03      0.00
  -14    8    6     -1.73      0.00
  -13    8    6     -5.25      0.00
  -12    8    6      1.30      0.00
  -11    8    6     -2.23      0.00
  -10    8    6    -13.97      0.00
   -9    8    6     -1.67      0.00
   -8    8    6     -2.86      0.00
   -7    8    6      6.99      0.00
   -6    8    6      1.77      0.00
   -5    8    6      8.08      0.00
   -4    8    6    -11.42      0.00
   -3    8    6      5.79      0.00
   -2    8    6      2.54      0.00
   -1    8    6     10.65      0.00
    0    8    6     -0.12      0.00
    1    8    6     -9.66      0.00
    2    8    6    -23.07      0.00
    3    8    6     20.19      0.00
    4    8    6     11.86      0.00
    5    8    6     -8.64      0.00
    6    8    6     -8.73      0.00
    7    8    6     17.30      0.00
    8    8    6    -18.21      0.00
    9    8    6    -12.02      0.00
   10    8    6     10.57      0.00
   11    8    6    -11.35      0.00
   12    8    6    -12.79      0.00
   13    8    6     -4.22      0.00
   14    8    6      2.67      0.00
   15    8    6     -0.52      0.00
   16    8    6     -5.25      0.00
   17    8    6      0.03      0.00
   18    8    6      0.36      0.00
   19    8    6     -3.18      0.00
  -15    9    6     -1.66      0.00
  -14    9    6     -2.24      0.00
  -13    9    6      7.41      0.00
  -12    9    6      4.70      0.00
  -11    9    6     -9.94      0.00
  -10    9    6      4.54      0.00
   -9    9    6      2.33      0.00
   -8    9    6     -4.59      0.00
   -7    9    6     -6.93      0.00
   -6    9    6      4.41      0.00
   -5    9    6     -0.10      0.00
   -4    9    6     20.07      0.00
   -3    9    6      2.15      0.00
   -2    9    6    -10.65      0.00
   -1    9    6      7.27      0.00
    0    9    6    -10.01      0.00
    1    9    6    -18.91      0.00
    2    9    6     11.80      0.00
    3    9    6     -9.46      0.00
    4    9    6      1.80      0.00
    5    9    6      7.51      0.00
    6    9    6     -5.79      0.00
    7    9    6      7.50      0.00
    8    9    6    -11.47      0.00
    9    9    6    -15.99      0.00
   10    9    6      3.04      0.00
   11    9    6      8.82      0.00
   12    9    6     -6.87      0.00
   13    9    6      4.42      0.00
   14    9    6      3.56      0.00
   15    9    6     -2.07      0.00
   16    9    6      6.63      0.00
   17    9    6     -2.33      0.00
   18    9    6     -5.65      0.00
   19    9    6      1.28      0.00
  -15   10    6     -2.71      0.00
  -14   10    6     -6.85      0.00
  -13   10    6      0.37      0.00
  -12   10    6      3.14      0.00
  -11   10    6     -1.30      0.00
  -10   10    6      5.95      0.00
   -9   10    6     13.14      0.00
   -8   10    6      1.10      0.00
   -7   10    6      2.27      0.00
   -6   10    6      1.14      0.00
   -5   10    6     -2.99      0.00
   -4   10    6    -12.33      0.00
   -3   10    6    -11.98      0.00
   -2   10    6      4.30      0.00
   -1   10    6     11.11      0.00
    0   10    6      4.39      0.00
    1   10    6     -2.15      0.00
    2   10    6      7.40      0.00
    3   10    6     12.31      0.00
    4   10    6     11.49      0.00
    5   10    6      2.50      0.00
    6   10    6      2.87      0.00
    7   10    6     -6.64      0.00
    8   10    6      7.45      0.00
    9   10    6      3.42      0.00
   10   10    6     16.84      0.00
   11   10    6     -3.00      0.00
   12   10    6     -1.21      0.00
   13   10    6      1.76      0.00
   14   10    6     -2.40      0.00
   15   10    6     -1.69      0.00
   16   10    6      1.39      0.00
   17   10    6      5.52      0.00
   18   10    6     -3.19      0.00
   19   10    6     -1.59      0.00
  -14   11    6      4.25      0.00
  -13   11    6     -1.58      0.00
  -12   11    6      0.65      0.00
  -11   11    6      5.56      0.00
  -10   11    6     -1.65      0.00
   -9   11    6      2.88      0.00
   -8   11    6      5.71      0.00
   -7   11    6      1.36      0.00
   -6   11    6     10.95      0.00
   -5   11    6      5.94      0.00
   -4   11    6    -17.78      0.00
   -3   11    6      7.48      0.00
   -2   11    6      1.43      0.00
   -1   11    6    -12.91      0.00
    0   11    6     25.88      0.00
    1   11    6     10.53      0.00
    2   11    6      4.00      0.00
    3   11    6     17.75      0.00
    4   11    6    -19.56      0.00
    5   11    6     11.17      0.00
    6   11    6     34.48      0.00
    7   11    6      4.16      0.00
    8   11    6    -22.24      0.00
    9   11    6      8.50      0.00
   10   11    6     -1.46      0.00
   11   11    6     -0.02      0.00
   12   11    6      6.31      0.00
   13   11    6      5.53      0.00
   14   11    6     -4.12      0.00
   15   11    6     -2.97      0.00
   16   11    6      1.85      0.00
   17   11    6      0.18      0.00
   18   11    6     -1.61      0.00
   19   11    6     -2.48      0.00
  -14   12    6      3.39      0.00
  -13   12    6      1.77      0.00
  -12   12    6     -1.83      0.00
  -11   12    6     -1.74      0.00
  -10   12    6     -0.34      0.00
   -9   12    6     -1.51      0.00
   -8   12    6     -8.77      0.00
   -7   12    6     -0.31      0.00
   -6   12    6      7.62      0.00
   -5   12    6      3.62      0.00
   -4   12    6     24.07      0.00
   -3   12    6      5.73      0.00
   -2   12    6      1.90      0.00
   -1   12    6      9.19      0.00
    0   12    6      1.75      0.00
    1   12    6     11.75      0.00
    2   12    6      5.82      0.00
    3   12    6     -4.62      0.00
    4   12    6     -2.61      0.00
    5   12    6     -9.53      0.00
    6   12    6     13.91      0.00
    7   12    6      1.05      0.00
    8   12    6      6.92      0.00
    9   12    6     13.12      0.00
   10   12    6      1.58      0.00
   11   12    6    -13.92      0.00
   12   12    6     -0.70      0.00
   13   12    6     12.62      0.00
   14   12    6      1.00      0.00
   15   12    6     -4.06      0.00
   16   12    6      0.74      0.00
   17   12    6      2.24      0.00
   18   12    6     -0.03      0.00
  -13   13    6     -0.10      0.00
  -12   13    6      1.75      0.00
  -11   13    6      1.86      0.00
  -10   13    6      7.61      0.00
   -9   13    6     -0.29      0.00
   -8   13    6     -3.94      0.00
   -7   13    6      7.01      0.00
   -6   13    6     -9.72      0.00
   -5   13    6     -8.45      0.00
   -4   13    6      5.96      0.00
   -3   13    6      9.36      0.00
   -2   13    6      1.52      0.00
   -1   13    6      6.81      0.00
    0   13    6    -11.60      0.00
    1   13    6      2.14      0.00
    2   13    6     11.80      0.00
    3   13    6     -6.29      0.00
    4   13    6    -11.42      0.00
    5   13    6     -4.13      0.00
    6   13    6    -15.60      0.00
    7   13    6      0.18      0.00
    8   13    6     11.63      0.00
    9   13    6     -3.15      0.00
   10   13    6      1.68      0.00
   11   13    6      5.45      0.00
   12   13    6     -2.39      0.00
   13   13    6     -7.74      0.00
   14   13    6      2.26      0.00
   15   13    6     -4.20      0.00
   16   13    6     -0.72      0.00
   17   13    6      0.12      0.00
   18   13    6      2.94      0.00
  -12   14    6     -0.37      0.00
  -11   14    6     -0.74      0.00
  -10   14    6      3.71      0.00
   -9   14    6     -2.30      0.00
   -8   14    6      2.45      0.00
   -7   14    6      3.42      0.00
   -6   14    6      0.57      0.00
   -5   14    6    -13.06      0.00
   -4   14    6     -8.59      0.00
   -3   14    6     -1.43      0.00
   -2   14    6      4.50      0.00
   -1   14    6     -3.90      0.00
    0   14    6     -2.13      0.00
    1   14    6     -3.83      0.00
    2   14    6      2.35      0.00
    3   14    6     -0.82      0.00
    4   14    6      7.76      0.00
    5   14    6      0.38      0.00
    6   14    6    -15.80      0.00
    7   14    6     -1.39      0.00
    8   14    6      9.22      0.00
    9   14    6      6.08      0.00
   10   14    6     -1.70      0.00
   11   14    6      4.93      0.00
   12   14    6     -0.71      0.00
   13   14    6     -5.44      0.00
   14   14    6     -1.72      0.00
   15   14    6      5.58      0.00
   16   14    6     -5.82      0.00
   17   14    6     -0.97      0.00
   18   14    6      1.53      0.00
  -11   15    6      0.57      0.00
  -10   15    6     -5.96      0.00
   -9   15    6      0.62      0.00
   -8   15    6      1.99      0.00
   -7   15    6     -7.07      0.00
   -6   15    6      5.80      0.00
   -5   15    6     13.54      0.00
   -4   15    6     -3.50      0.00
   -3   15    6     -0.94      0.00
   -2   15    6     -5.49      0.00
   -1   15    6    -10.73      0.00
    0   15    6      3.87      0.00
    1   15    6    -12.05      0.00
    2   15    6    -15.59      0.00
    3   15    6      0.60      0.00
    4   15    6     10.98      0.00
    5   15    6      8.60      0.00
    6   15    6      1.82      0.00
    7   15    6     -9.49      0.00
    8   15    6     -1.16      0.00
    9   15    6     -8.81      0.00
   10   15    6     -9.34      0.00
   11   15    6     -2.87      0.00
   12   15    6     -1.18      0.00
   13   15    6     -9.55      0.00
   14   15    6      1.40      0.00
   15   15    6     -1.63      0.00
   16   15    6     -3.93      0.00
   17   15    6      1.69      0.00
  -10   16    6     -5.92      0.00
   -9   16    6     -0.45      0.00
   -8   16    6      3.37      0.00
   -7   16    6     -2.80      0.00
   -6   16    6     -4.14      0.00
   -5   16    6      0.44      0.00
   -4   16    6      0.84      0.00
   -3   16    6     -1.06      0.00
   -2   16    6      4.12      0.00
   -1   16    6      6.96      0.00
    0   16    6     -6.36      0.00
    1   16    6     -2.53      0.00
    2   16    6     -5.98      0.00
    3   16    6      0.49      0.00
    4   16    6     -5.05      0.00
    5   16    6     -3.39      0.00
    6   16    6     -4.24      0.00
    7   16    6      0.78      0.00
    8   16    6      2.16      0.00
    9   16    6     -4.34      0.00
   10   16    6     -1.14      0.00
   11   16    6      9.16      0.00
   12   16    6     -0.94      0.00
   13   16    6     -1.83      0.00
   14   16    6     -2.79      0.00
   15   16    6     -0.25      0.00
   16   16    6      3.39      0.00
   17   16    6     -1.12      0.00
   -9   17    6      0.58      0.00
   -8   17    6      1.92      0.00
   -7   17    6     -2.46      0.00
   -6   17    6     -4.83      0.00
   -5   17    6      0.37      0.00
   -4   17    6      0.96      0.00
   -3   17    6     -8.40      0.00
   -2   17    6     -0.02      0.00
   -1   17    6      7.87      0.00
    0   17    6      4.34      0.00
    1   17    6      3.40      0.00
    2   17    6      7.27      0.00
    3   17    6     -4.69      0.00
    4   17    6     -1.84      0.00
    5   17    6      4.08      0.00
    6   17    6      2.26      0.00
    7   17    6      1.81      0.00
    8   17    6     -3.90      0.00
    9   17    6     -2.85      0.00
   10   17    6      3.97      0.00
   11   17    6      4.09      0.00
   12   17    6     -1.54      0.00
   13   17    6      4.12      0.00
   14   17    6      2.04      0.00
   15   17    6      0.52      0.00
   16   17    6     -1.91      0.00
   -8   18    6      4.22      0.00
   -7   18    6      1.95      0.00
   -6   18    6      0.43      0.00
   -5   18    6      0.15      0.00
   -4   18    6     -4.76      0.00
   -3   18    6     -1.79      0.00
   -2   18    6     -0.81      0.00
   -1   18    6     -3.34      0.00
    0   18    6      1.43      0.00
    1   18    6      5.64      0.00
    2   18    6      7.42      0.00
    3   18    6     10.05      0.00
    4   18    6      5.24      0.00
    5   18    6     -4.98      0.00
    6   18    6      5.44      0.00
    7   18    6      2.83      0.00
    8   18    6     -4.31      0.00
    9   18    6     -0.34      0.00
   10   18    6     -0.37      0.00
   11   18    6     -6.76      0.00
   12   18    6      4.85      0.00
   13   18    6      4.10      0.00
   14   18    6      6.48      0.00
   15   18    6     -0.87      0.00
   -7   19    6      0.77      0.00
   -6   19    6      6.19      0.00
   -5   19    6      2.86      0.00
   -4   19    6     -0.79      0.00
   -3   19    6      6.06      0.00
   -2   19    6      2.37      0.00
   -1   19    6      1.04      0.00
    0   19    6      3.91      0.00
    1   19    6      0.36      0.00
    2   19    6     -2.56      0.00
    3   19    6      0.86      0.00
    4   19    6     -0.95      0.00
    5   19    6     -0.35      0.00
    6   19    6      3.78      0.00
    7   19    6      4.14      0.00
    8   19    6     -4.80      0.00
    9   19    6      5.56      0.00
   10   19    6      4.28      0.00
   11   19    6     -5.78      0.00
   12   19    6     -4.15      0.00
   13   19    6      3.18      0.00
   14   19    6     -0.12      0.00
   -5   20    6      0.63      0.00
   -4   20    6      2.58      0.00
   -3   20    6      4.04      0.00
   -2   20    6      2.11      0.00
   -1   20    6     -2.45      0.00
    0   20    6      1.18      0.00
    1   20    6      2.17      0.00
    2   20    6      0.07      0.00
    3   20    6     -4.12      0.00
    4   20    6     -6.66      0.00
    5   20    6     -5.15      0.00
    6   20    6     -0.08      0.00
    7   20    6     -3.01      0.00
    8   20    6      2.75      0.00
    9   20    6      5.48      0.00
   10   20    6      5.62      0.00
   11   20    6      2.32      0.00
   12   20    6     -3.27      0.00
   13   20    6     -0.28      0.00
   -3   21    6     -1.25      0.00
   -2   21    6     -0.83      0.00
   -1   21    6      0.78      0.00
    0   21    6      0.72      0.00
    1   21    6     -0.71      0.00
    2   21    6      0.06      0.00
    3   21    6      2.06      0.00
    4   21    6     -0.49      0.00
    5   21    6      0.22      0.00
    6   21    6     -7.19      0.00
    7   21    6     -2.88      0.00
    8   21    6      5.34      0.00
    9   21    6      1.50      0.00
   10   21    6     -0.37      0.00
   11   21    6      3.46      0.00
   12   21    6      2.66      0.00
   -1   22    6     -0.39      0.00
    0   22    6     -3.29      0.00
    1   22    6      0.24      0.00
    2   22    6      2.19      0.00
    3   22    6     -1.11      0.00
    4   22    6      2.84      0.00
    5   22    6      4.08      0.00
    6   22    6      2.55      0.00
    7   22    6     -1.90      0.00
    8   22    6     -1.84      0.00
    9   22    6     -0.18      0.00
   10   22    6     -7.53      0.00
   -9  -17    7     -2.05      0.00
   -8  -17    7      1.67      0.00
   -7  -17    7      3.02      0.00
   -6  -17    7     -4.13      0.00
   -5  -17    7     -3.90      0.00
   -4  -17    7      0.50      0.00
   -3  -17    7     -4.72      0.00
   -2  -17    7     -2.88      0.00
   -1  -17    7      2.05      0.00
    0  -17    7     -0.04      0.00
    1  -17    7     -0.78      0.00
  -11  -16    7     -3.94      0.00
  -10  -16    7     -2.59      0.00
   -9  -16    7     -0.31      0.00
   -8  -16    7     -2.88      0.00
   -7  -16    7      2.81      0.00
   -6  -16    7     -3.60      0.00
   -5  -16    7      1.25      0.00
   -4  -16    7      5.63      0.00
   -3  -16    7      0.71      0.00
   -2  -16    7     -4.95      0.00
   -1  -16    7      1.22      0.00
    0  -16    7      1.37      0.00
    1  -16    7     -1.70      0.00
    2  -16    7     -2.80      0.00
    3  -16    7     -1.23      0.00
  -12  -15    7      1.83      0.00
  -11  -15    7     -0.93      0.00
  -10  -15    7      0.33      0.00
   -9  -15    7     -1.62      0.00
   -8  -15    7     -4.75      0.00
   -7  -15    7     -1.79      0.00
   -6  -15    7      1.64      0.00
   -5  -15    7     -3.84      0.00
   -4  -15    7     -1.56      0.00
   -3  -15    7     -0.18      0.00
   -2  -15    7     -1.63      0.00
   -1  -15    7      2.13      0.00
    0  -15    7      0.51      0.00
    1  -15    7    -11.63      0.00
    2  -15    7      0.37      0.00
    3  -15    7      2.11      0.00
    4  -15    7     -4.42      0.00
    5  -15    7      2.51      0.00
  -14  -14    7     -0.93      0.00
  -13  -14    7      5.71      0.00
  -12  -14    7     -3.63      0.00
  -11  -14    7     -0.67      0.00
  -10  -14    7     -1.71      0.00
   -9  -14    7     -1.53      0.00
   -8  -14    7     -3.45      0.00
   -7  -14    7     -3.06      0.00
   -6  -14    7     -1.69      0.00
   -5  -14    7     -6.35      0.00
   -4  -14    7      0.70      0.00
   -3  -14    7     -3.77      0.00
   -2  -14    7     -8.52      0.00
   -1  -14    7      5.30      0.00
    0  -14    7     -1.52      0.00
    1  -14    7     -2.22      0.00
    2  -14    7      4.75      0.00
    3  -14    7      1.97      0.00
    4  -14    7     -5.43      0.00
    5  -14    7     -3.68      0.00
    6  -14    7      3.93      0.00
    7  -14    7      0.97      0.00
  -15  -13    7     -2.24      0.00
  -14  -13    7     -1.69      0.00
  -13  -13    7     -3.94      0.00
  -12  -13    7     -1.55      0.00
  -11  -13    7     -0.70      0.00
  -10  -13    7      2.35      0.00
   -9  -13    7     -1.47      0.00
   -8  -13    7     -0.70      0.00
   -7  -13    7      2.76      0.00
   -6  -13    7      2.32      0.00
   -5  -13    7      6.03      0.00
   -4  -13    7     -0.31      0.00
   -3  -13    7     -4.67      0.00
   -2  -13    7      1.50      0.00
   -1  -13    7     -8.53      0.00
    0  -13    7     -2.45      0.00
    1  -13    7      8.44      0.00
    2  -13    7     -3.11      0.00
    3  -13    7      1.31      0.00
    4  -13    7      4.65      0.00
    5  -13    7     -0.34      0.00
    6  -13    7     -0.26      0.00
    7  -13    7     -0.58      0.00
    8  -13    7      2.81      0.00
  -15  -12    7      1.35      0.00
  -14  -12    7      2.87      0.00
  -13  -12    7     -6.51      0.00
  -12  -12    7     -4.38      0.00
  -11  -12    7      1.41      0.00
  -10  -12    7      3.17      0.00
   -9  -12    7      1.97      0.00
   -8  -12    7      4.35      0.00
   -7  -12    7     -1.89      0.00
   -6  -12    7      9.32      0.00
   -5  -12    7      5.34      0.00
   -4  -12    7     -9.25      0.00
   -3  -12    7     11.27      0.00
   -2  -12    7      8.52      0.00
   -1  -12    7     -6.94      0.00
    0  -12    7      0.61      0.00
    1  -12    7      3.66      0.00
    2  -12    7      1.94      0.00
    3  -12    7     -0.18      0.00
    4  -12    7      7.84      0.00
    5  -12    7     -0.32      0.00
    6  -12    7     -9.37      0.00
    7  -12    7      2.19      0.00
    8  -12    7      1.94      0.00
    9  -12    7      0.86      0.00
  -16  -11    7     -3.77      0.00
  -15  -11    7      1.24      0.00
  -14  -11    7      6.82      0.00
  -13  -11    7      5.71      0.00
  -12  -11    7      0.44      0.00
  -11  -11    7      2.48      0.00
  -10  -11    7     -1.19      0.00
   -9  -11    7      6.91      0.00
   -8  -11    7      2.83      0.00
   -7  -11    7     -0.15      0.00
   -6  -11    7     -5.68      0.00
   -5  -11    7     -1.89      0.00
   -4  -11    7     -5.94      0.00
   -3  -11    7      1.23      0.00
   -2  -11    7     10.93      0.00
   -1  -11    7     -2.54      0.00
    0  -11    7      0.40      0.00
    1  -11    7     10.54      0.00
    2  -11    7     -5.82      0.00
    3  -11    7    -13.19      0.00
    4  -11    7      3.64      0.00
    5  -11    7      7.96      0.00
    6  -11    7     -4.18      0.00
    7  -11    7      3.46      0.00
    8  -11    7      8.78      0.00
    9  -11    7      2.15      0.00
   10  -11    7      2.71      0.00
   11  -11    7      3.09      0.00
  -16  -10    7     -1.45      0.00
  -15  -10    7      0.51      0.00
  -14  -10    7      2.94      0.00
  -13  -10    7      0.77      0.00
  -12  -10    7      6.70      0.00
  -11  -10    7     -0.31      0.00
  -10  -10    7     -3.28      0.00
   -9  -10    7     -0.57      0.00
   -8  -10    7      1.56      0.00
   -7  -10    7     -0.65      0.00
   -6  -10    7     -1.77      0.00
   -5  -10    7      2.39      0.00
   -4  -10    7      5.43      0.00
   -3  -10    7    -11.41      0.00
   -2  -10    7     -1.31      0.00
   -1  -10    7      4.03      0.00
    0  -10    7     -2.57      0.00
    1  -10    7     13.78      0.00
    2  -10    7     15.56      0.00
    3  -10    7     -5.73      0.00
    4  -10    7      4.97      0.00
    5  -10    7      9.90      0.00
    6  -10    7     -8.54      0.00
    7  -10    7     -4.25      0.00
    8  -10    7      3.23      0.00
    9  -10    7     -6.48      0.00
   10  -10    7      0.45      0.00
   11  -10    7      1.57      0.00
   12  -10    7     -1.30      0.00
  -17   -9    7      1.56      0.00
  -16   -9    7      0.89      0.00
  -15   -9    7     -0.98      0.00
  -14   -9    7     -8.12      0.00
  -13   -9    7      0.45      0.00
  -12   -9    7      3.31      0.00
  -11   -9    7      2.65      0.00
  -10   -9    7     -7.16      0.00
   -9   -9    7     -7.14      0.00
   -8   -9    7      1.57      0.00
   -7   -9    7      4.76      0.00
   -6   -9    7      0.32      0.00
   -5   -9    7     -1.85      0.00
   -4   -9    7      6.06      0.00
   -3   -9    7      4.62      0.00
   -2   -9    7      4.51      0.00
   -1   -9    7     11.50      0.00
    0   -9    7    -10.46      0.00
    1   -9    7     -7.85      0.00
    2   -9    7     -7.64      0.00
    3   -9    7      7.96      0.00
    4   -9    7     -1.70      0.00
    5   -9    7    -11.01      0.00
    6   -9    7      4.45      0.00
    7   -9    7     -1.08      0.00
    8   -9    7     -1.65      0.00
    9   -9    7      1.04      0.00
   10   -9    7     -0.24      0.00
   11   -9    7     -0.98      0.00
   12   -9    7      0.33      0.00
  -17   -8    7     -0.48      0.00
  -16   -8    7      4.43      0.00
  -15   -8    7      1.38      0.00
  -14   -8    7     -3.20      0.00
  -13   -8    7     -5.30      0.00
  -12   -8    7     -3.55      0.00
  -11   -8    7     -5.30      0.00
  -10   -8    7     -3.18      0.00
   -9   -8    7      5.91      0.00
   -8   -8    7     -1.45      0.00
   -7   -8    7     -5.07      0.00
   -6   -8    7      3.28      0.00
   -5   -8    7      1.75      0.00
   -4   -8    7      9.61      0.00
   -3   -8    7     13.04      0.00
   -2   -8    7    -21.14      0.00
   -1   -8    7    -10.04      0.00
    0   -8    7     19.20      0.00
    1   -8    7    -18.12      0.00
    2   -8    7    -20.46      0.00
    3   -8    7      1.76      0.00
    4   -8    7     -9.21      0.00
    5   -8    7     -4.83      0.00
    6   -8    7     15.52      0.00
    7   -8    7      5.70      0.00
    8   -8    7    -10.77      0.00
[truncated: 647,451 more chars]
